# Supplementary material for: Conserving Large Old Trees in Guangxi, South China: Diversity, Distribution, and Preservation Strategies
Source: Ecol Evol. 2026 Feb 12;16(2):e73043. doi: 10.1002/ece3.73043 (PMC12900623; doi:10.1002/ece3.73043)
Supplement: Supplementary file 2 — Data S2: ece373043‐sup‐0002‐Supinfo02.xlsx. [file ECE3-16-e73043-s001.xlsx]

## Sheet: Sheet1
Supplementary Table 1 List of Large Old Trees in Guangxi, South China
No.	Prefecture-level City	County/District	Family name	Latin name	Age (years)	Height (m)	DBH (cm)	Crown width (m)	Habitat	Growth status
1	Nanning	Qingxiu District	Cycadaceae	Cycas pectinata Griff.	1010	7.1	58	4.8	Scenic spots	Good
2	Nanning	Qingxiu District	Cycadaceae	Cycas pectinata Griff.	1000	5.8	75	5	Scenic spots	Good
3	Nanning	Qingxiu District	Cycadaceae	Cycas pectinata Griff.	1100	10.2	89	5.4	Scenic spots	Good
4	Nanning	Qingxiu District	Cycadaceae	Cycas pectinata Griff.	1250	8.2	91	4.6	Scenic spots	Good
5	Nanning	Qingxiu District	Cycadaceae	Cycas pectinata Griff.	1230	6.5	93	5.3	Scenic spots	Good
6	Nanning	Qingxiu District	Cycadaceae	Cycas pectinata Griff.	1360	7.8	95	5.2	Scenic spots	Good
7	Nanning	Qingxiu District	Cycadaceae	Cycas pectinata Griff.	1160	6.2	87	4.8	Scenic spots	Good
8	Nanning	Qingxiu District	Cycadaceae	Cycas pectinata Griff.	1070	7.8	58.5	5.3	Scenic spots	Good
9	Nanning	Qingxiu District	Cycadaceae	Cycas pectinata Griff.	1200	9.3	58	4.7	Scenic spots	Good
10	Nanning	Qingxiu District	Cycadaceae	Cycas pectinata Griff.	1230	9.5	57.6	4.8	Scenic spots	Good
11	Nanning	Qingxiu District	Cycadaceae	Cycas pectinata Griff.	1290	10.3	57.5	4	Scenic spots	Good
12	Nanning	Qingxiu District	Cycadaceae	Cycas pectinata Griff.	1300	9.7	80	4.4	Scenic spots	Good
13	Nanning	Qingxiu District	Cycadaceae	Cycas pectinata Griff.	1200	8	90	5.7	Scenic spots	Good
14	Nanning	Yongning District	Moraceae	Ficus microcarpa L. f.	1000	29	353.3	43	Villages and farmlands	Good
15	Nanning	Wuming District	Clusiaceae	Garcinia paucinervis Chun ex F. C. How	1000	15.1	111.4	13.4	Villages and farmlands	Good
16	Nanning	Wuming District	Moraceae	Ficus microcarpa L. f.	1000	22.5	310.3	43.1	Villages and farmlands	Good
17	Nanning	Wuming District	Moraceae	Ficus racemosa L.	1000	12.6	344	8.2	Villages and farmlands	Moderate
18	Nanning	Wuming District	Clusiaceae	Garcinia paucinervis Chun ex F. C. How	1100	20	125.1	19.5	Villages and farmlands	Good
19	Nanning	Long'an County	Malvaceae	Excentrodendron tonkinense (A. Chev.) H. T. Chang & R. H. Miao	1730	20.3	310	17	Villages and farmlands	Moderate
20	Nanning	Long'an County	Malvaceae	Excentrodendron tonkinense (A. Chev.) H. T. Chang & R. H. Miao	1000	20.5	166	21.9	Villages and farmlands	Good
21	Nanning	Long'an County	Moraceae	Ficus altissima Blume.	1000	28.7	445.2	41.8	Villages and farmlands	Good
22	Nanning	Long'an County	Moraceae	Ficus altissima Blume.	1000	15.6	300	47.6	Villages and farmlands	Good
23	Nanning	Mashan County	Moraceae	Ficus virens Aiton.	1000	25	410.6	46	Villages and farmlands	Moderate
24	Nanning	Xingning District	Sapindaceae	Dimocarpus longan Lour.	540	12	111	16.5	Villages and farmlands	Good
25	Nanning	Qingxiu District	Oxalidaceae	Averrhoa carambola L.	500	11.1	92.3	8	Residential districts	Good
26	Nanning	Qingxiu District	Cycadaceae	Cycas pectinata Griff.	620	6	29	3	Scenic spots	Good
27	Nanning	Qingxiu District	Cycadaceae	Cycas pectinata Griff.	720	5.4	44.2	3.7	Scenic spots	Good
28	Nanning	Qingxiu District	Cycadaceae	Cycas pectinata Griff.	640	5.1	41	4.1	Scenic spots	Good
29	Nanning	Qingxiu District	Cycadaceae	Cycas pectinata Griff.	630	4.5	48	3.8	Scenic spots	Good
30	Nanning	Qingxiu District	Cycadaceae	Cycas pectinata Griff.	850	6.7	41	3.9	Scenic spots	Good
31	Nanning	Qingxiu District	Cycadaceae	Cycas pectinata Griff.	680	5.8	36	3.7	Scenic spots	Good
32	Nanning	Qingxiu District	Cycadaceae	Cycas pectinata Griff.	550	4.5	42	3.2	Scenic spots	Good
33	Nanning	Qingxiu District	Cycadaceae	Cycas pectinata Griff.	920	4.5	42	5.5	Scenic spots	Good
34	Nanning	Qingxiu District	Cycadaceae	Cycas pectinata Griff.	600	5.2	37	4	Scenic spots	Good
35	Nanning	Qingxiu District	Cycadaceae	Cycas pectinata Griff.	550	4.5	43	3.1	Scenic spots	Good
36	Nanning	Qingxiu District	Cycadaceae	Cycas pectinata Griff.	950	4.5	76	5.6	Scenic spots	Good
37	Nanning	Qingxiu District	Cycadaceae	Cycas pectinata Griff.	540	5.4	31	4.4	Scenic spots	Good
38	Nanning	Qingxiu District	Cycadaceae	Cycas pectinata Griff.	740	5.5	44	5.5	Scenic spots	Good
39	Nanning	Qingxiu District	Cycadaceae	Cycas pectinata Griff.	940	6.2	56	5.9	Scenic spots	Good
40	Nanning	Qingxiu District	Cycadaceae	Cycas pectinata Griff.	870	6.4	44	6.4	Scenic spots	Good
41	Nanning	Qingxiu District	Cycadaceae	Cycas pectinata Griff.	750	5.1	49	4.9	Scenic spots	Good
42	Nanning	Qingxiu District	Cycadaceae	Cycas pectinata Griff.	520	3.7	50	4.7	Scenic spots	Good
43	Nanning	Qingxiu District	Cycadaceae	Cycas pectinata Griff.	550	4.5	42	3.6	Scenic spots	Good
44	Nanning	Qingxiu District	Cycadaceae	Cycas pectinata Griff.	590	5.4	34	3.8	Scenic spots	Good
45	Nanning	Qingxiu District	Cycadaceae	Cycas pectinata Griff.	590	4.3	47.5	5	Scenic spots	Good
46	Nanning	Qingxiu District	Cycadaceae	Cycas pectinata Griff.	550	4	48.4	4.9	Scenic spots	Good
47	Nanning	Qingxiu District	Cycadaceae	Cycas pectinata Griff.	610	3.3	61.1	5.7	Scenic spots	Good
48	Nanning	Qingxiu District	Cycadaceae	Cycas pectinata Griff.	870	5.8	51.8	3.4	Scenic spots	Good
49	Nanning	Qingxiu District	Cycadaceae	Cycas pectinata Griff.	870	3.5	78.5	5.8	Scenic spots	Good
50	Nanning	Qingxiu District	Cycadaceae	Cycas pectinata Griff.	650	2.4	74	4.1	Scenic spots	Good
51	Nanning	Qingxiu District	Cycadaceae	Cycas pectinata Griff.	750	4.8	53.3	4.9	Scenic spots	Good
52	Nanning	Qingxiu District	Cycadaceae	Cycas pectinata Griff.	680	5.4	41	4.2	Scenic spots	Good
53	Nanning	Qingxiu District	Cycadaceae	Cycas pectinata Griff.	870	5.3	58	6.5	Scenic spots	Good
54	Nanning	Qingxiu District	Cycadaceae	Cycas pectinata Griff.	640	4	55	5.3	Scenic spots	Good
55	Nanning	Qingxiu District	Cycadaceae	Cycas pectinata Griff.	630	4	54.3	5.8	Scenic spots	Good
56	Nanning	Qingxiu District	Cycadaceae	Cycas pectinata Griff.	700	4.8	49	5.5	Scenic spots	Good
57	Nanning	Qingxiu District	Cycadaceae	Cycas pectinata Griff.	900	4.3	73	4.8	Scenic spots	Good
58	Nanning	Qingxiu District	Cycadaceae	Cycas pectinata Griff.	620	4.1	52	5	Scenic spots	Good
59	Nanning	Qingxiu District	Cycadaceae	Cycas pectinata Griff.	910	4.3	75	4.4	Scenic spots	Good
60	Nanning	Qingxiu District	Cycadaceae	Cycas pectinata Griff.	750	4.7	54	5	Scenic spots	Good
61	Nanning	Qingxiu District	Cycadaceae	Cycas pectinata Griff.	590	5.2	36.2	4.1	Scenic spots	Good
62	Nanning	Qingxiu District	Cycadaceae	Cycas pectinata Griff.	710	3	72	4.5	Scenic spots	Good
63	Nanning	Qingxiu District	Cycadaceae	Cycas pectinata Griff.	960	4.8	75	4.5	Scenic spots	Good
64	Nanning	Qingxiu District	Cycadaceae	Cycas pectinata Griff.	790	3.3	77	5.3	Scenic spots	Good
65	Nanning	Qingxiu District	Cycadaceae	Cycas pectinata Griff.	590	4.7	42.2	3.5	Scenic spots	Good
66	Nanning	Qingxiu District	Cycadaceae	Cycas pectinata Griff.	800	4.3	62	4.9	Scenic spots	Good
67	Nanning	Qingxiu District	Cycadaceae	Cycas pectinata Griff.	770	4	67.4	4.1	Scenic spots	Good
68	Nanning	Qingxiu District	Cycadaceae	Cycas pectinata Griff.	500	4.5	40.7	4.5	Scenic spots	Good
69	Nanning	Qingxiu District	Cycadaceae	Cycas pectinata Griff.	750	4.6	54.2	3.7	Scenic spots	Good
70	Nanning	Qingxiu District	Cycadaceae	Cycas pectinata Griff.	880	4.2	72	4	Scenic spots	Good
71	Nanning	Qingxiu District	Cycadaceae	Cycas pectinata Griff.	960	4.5	79.5	5.5	Scenic spots	Good
72	Nanning	Qingxiu District	Cycadaceae	Cycas pectinata Griff.	610	4.3	49.3	5.5	Scenic spots	Good
73	Nanning	Qingxiu District	Cycadaceae	Cycas pectinata Griff.	680	3.5	62.5	5.1	Scenic spots	Good
74	Nanning	Qingxiu District	Cycadaceae	Cycas pectinata Griff.	930	5.5	63.5	4.4	Scenic spots	Good
75	Nanning	Qingxiu District	Cycadaceae	Cycas pectinata Griff.	880	3.1	84.1	4.9	Scenic spots	Good
76	Nanning	Qingxiu District	Cycadaceae	Cycas pectinata Griff.	680	3.5	63.6	4.7	Scenic spots	Good
77	Nanning	Qingxiu District	Cycadaceae	Cycas pectinata Griff.	730	3.8	63	4.8	Scenic spots	Good
78	Nanning	Qingxiu District	Cycadaceae	Cycas pectinata Griff.	880	3.6	78.9	4.5	Scenic spots	Good
79	Nanning	Qingxiu District	Cycadaceae	Cycas pectinata Griff.	590	4.5	45.2	5.2	Scenic spots	Good
80	Nanning	Qingxiu District	Cycadaceae	Cycas pectinata Griff.	730	4.2	57.5	4.3	Scenic spots	Good
81	Nanning	Qingxiu District	Cycadaceae	Cycas pectinata Griff.	880	6.3	47	4.3	Scenic spots	Good
82	Nanning	Qingxiu District	Cycadaceae	Cycas pectinata Griff.	570	2.8	64	5.6	Scenic spots	Good
83	Nanning	Qingxiu District	Cycadaceae	Cycas pectinata Griff.	580	3.5	56.4	4.6	Scenic spots	Good
84	Nanning	Qingxiu District	Cycadaceae	Cycas pectinata Griff.	720	5.6	41.5	4	Scenic spots	Good
85	Nanning	Qingxiu District	Cycadaceae	Cycas pectinata Griff.	950	7	47.5	4	Scenic spots	Good
86	Nanning	Qingxiu District	Cycadaceae	Cycas pectinata Griff.	720	4.8	50.2	4.4	Scenic spots	Good
87	Nanning	Qingxiu District	Cycadaceae	Cycas pectinata Griff.	580	3.6	55.8	5.3	Scenic spots	Good
88	Nanning	Qingxiu District	Cycadaceae	Cycas pectinata Griff.	920	6.1	54	4.5	Scenic spots	Good
89	Nanning	Qingxiu District	Cycadaceae	Cycas pectinata Griff.	860	4.8	63.1	4.6	Scenic spots	Good
90	Nanning	Qingxiu District	Cycadaceae	Cycas pectinata Griff.	720	4.7	51.5	3.2	Scenic spots	Good
91	Nanning	Qingxiu District	Cycadaceae	Cycas pectinata Griff.	720	3.5	66.1	4.4	Scenic spots	Good
92	Nanning	Qingxiu District	Cycadaceae	Cycas pectinata Griff.	610	5.3	37.5	3.5	Scenic spots	Good
93	Nanning	Qingxiu District	Cycadaceae	Cycas pectinata Griff.	840	5.6	48.5	4.7	Scenic spots	Good
94	Nanning	Qingxiu District	Cycadaceae	Cycas pectinata Griff.	670	5	46	5.6	Scenic spots	Good
95	Nanning	Qingxiu District	Cycadaceae	Cycas pectinata Griff.	550	3	61	5.3	Scenic spots	Good
96	Nanning	Qingxiu District	Cycadaceae	Cycas pectinata Griff.	850	5	58	5.7	Scenic spots	Good
97	Nanning	Qingxiu District	Cycadaceae	Cycas pectinata Griff.	850	3.3	95	5.3	Scenic spots	Good
98	Nanning	Qingxiu District	Cycadaceae	Cycas pectinata Griff.	980	7.5	46	3.8	Scenic spots	Good
99	Nanning	Qingxiu District	Cycadaceae	Cycas pectinata Griff.	550	4.5	43	5.5	Scenic spots	Good
100	Nanning	Qingxiu District	Cycadaceae	Cycas pectinata Griff.	780	4.8	58.5	5.5	Scenic spots	Good
101	Nanning	Qingxiu District	Cycadaceae	Cycas pectinata Griff.	500	5.3	30	3.9	Scenic spots	Good
102	Nanning	Qingxiu District	Cycadaceae	Cycas pectinata Griff.	610	5	41	4.9	Scenic spots	Good
103	Nanning	Qingxiu District	Cycadaceae	Cycas pectinata Griff.	500	3	57	5.3	Scenic spots	Good
104	Nanning	Qingxiu District	Cycadaceae	Cycas pectinata Griff.	860	3.5	77	5.2	Scenic spots	Good
105	Nanning	Qingxiu District	Cycadaceae	Cycas pectinata Griff.	760	4.8	56.2	4.7	Scenic spots	Good
106	Nanning	Qingxiu District	Cycadaceae	Cycas pectinata Griff.	560	4	49.2	3.6	Scenic spots	Good
107	Nanning	Qingxiu District	Cycadaceae	Cycas pectinata Griff.	570	4.5	44	4.6	Scenic spots	Good
108	Nanning	Qingxiu District	Cycadaceae	Cycas pectinata Griff.	620	5	41	4.4	Scenic spots	Good
109	Nanning	Qingxiu District	Cycadaceae	Cycas pectinata Griff.	650	4.6	48.5	4.9	Scenic spots	Good
110	Nanning	Qingxiu District	Cycadaceae	Cycas pectinata Griff.	720	6	36.5	4	Scenic spots	Good
111	Nanning	Qingxiu District	Cycadaceae	Cycas pectinata Griff.	650	5.2	41	4.1	Scenic spots	Good
112	Nanning	Qingxiu District	Cycadaceae	Cycas pectinata Griff.	510	3.8	48	3.9	Scenic spots	Good
113	Nanning	Qingxiu District	Cycadaceae	Cycas pectinata Griff.	680	5.8	35.9	3.6	Scenic spots	Good
114	Nanning	Qingxiu District	Cycadaceae	Cycas pectinata Griff.	520	5	35	3.4	Scenic spots	Good
115	Nanning	Qingxiu District	Cycadaceae	Cycas pectinata Griff.	700	5.5	41.7	4.4	Scenic spots	Good
116	Nanning	Qingxiu District	Cycadaceae	Cycas pectinata Griff.	680	5.1	44.5	2	Scenic spots	Good
117	Nanning	Qingxiu District	Cycadaceae	Cycas pectinata Griff.	630	3.6	59.2	4.6	Scenic spots	Good
118	Nanning	Qingxiu District	Cycadaceae	Cycas pectinata Griff.	950	6.1	59.1	4.5	Scenic spots	Good
119	Nanning	Qingxiu District	Cycadaceae	Cycas pectinata Griff.	530	3.2	56.6	4.8	Scenic spots	Good
120	Nanning	Qingxiu District	Cycadaceae	Cycas pectinata Griff.	530	4.4	42.4	3.4	Scenic spots	Good
121	Nanning	Qingxiu District	Cycadaceae	Cycas pectinata Griff.	810	3.9	70.5	4.9	Scenic spots	Good
122	Nanning	Qingxiu District	Cycadaceae	Cycas pectinata Griff.	820	3.7	72	5.1	Scenic spots	Good
123	Nanning	Qingxiu District	Cycadaceae	Cycas pectinata Griff.	670	5.1	44.8	4	Scenic spots	Good
124	Nanning	Qingxiu District	Cycadaceae	Cycas pectinata Griff.	500	5.2	34	3.8	Scenic spots	Good
125	Nanning	Qingxiu District	Cycadaceae	Cycas pectinata Griff.	510	4.3	42.3	4.1	Scenic spots	Good
126	Nanning	Qingxiu District	Cycadaceae	Cycas pectinata Griff.	860	4.8	64	4.5	Scenic spots	Good
127	Nanning	Qingxiu District	Cycadaceae	Cycas pectinata Griff.	590	4	51.8	4.5	Scenic spots	Good
128	Nanning	Qingxiu District	Cycadaceae	Cycas pectinata Griff.	500	3.6	50	4.1	Scenic spots	Good
129	Nanning	Qingxiu District	Cycadaceae	Cycas pectinata Griff.	590	4.5	45	3.6	Scenic spots	Good
130	Nanning	Xixiangtang District	Moraceae	Ficus altissima Blume.	550	30	206	48	Villages and farmlands	Moderate
131	Nanning	Xixiangtang District	Moraceae	Ficus altissima Blume.	700	32	210	28.5	Villages and farmlands	Moderate
132	Nanning	Liangqing District	Moraceae	Ficus altissima Blume.	810	21.2	319	38.5	Villages and farmlands	Moderate
133	Nanning	Yongning District	Moraceae	Ficus altissima Blume.	900	17.4	325	56	Villages and farmlands	Good
134	Nanning	Yongning District	Moraceae	Ficus microcarpa L. f.	500	33	280	26.5	Villages and farmlands	Good
135	Nanning	Yongning District	Moraceae	Ficus altissima Blume.	530	26	277.9	43	Villages and farmlands	Good
136	Nanning	Yongning District	Moraceae	Ficus virens Aiton.	650	20	324.7	40	Residential districts	Good
137	Nanning	Yongning District	Moraceae	Ficus microcarpa L. f.	580	17	270.6	38	Villages and farmlands	Good
138	Nanning	Wuming District	Moraceae	Ficus altissima Blume.	700	19.4	308.7	35.3	Villages and farmlands	Good
139	Nanning	Wuming District	Moraceae	Ficus microcarpa L. f.	750	18.5	305.6	25.5	Villages and farmlands	Good
140	Nanning	Wuming District	Moraceae	Ficus microcarpa L. f.	710	26.8	290.3	28.7	Villages and farmlands	Good
141	Nanning	Wuming District	Moraceae	Ficus virens Aiton.	530	14.2	285.9	22.6	Villages and farmlands	Good
142	Nanning	Wuming District	Moraceae	Ficus virens Aiton.	670	20.8	327.9	27.5	Villages and farmlands	Good
143	Nanning	Wuming District	Moraceae	Ficus altissima Blume.	510	17.5	264.2	31.2	Villages and farmlands	Good
144	Nanning	Wuming District	Moraceae	Ficus altissima Blume.	530	18.6	270.6	25.4	Villages and farmlands	Good
145	Nanning	Wuming District	Moraceae	Ficus altissima Blume.	550	23.5	272.3	42.8	Villages and farmlands	Good
146	Nanning	Wuming District	Moraceae	Ficus altissima Blume.	730	27.6	306.1	38.1	Villages and farmlands	Moderate
147	Nanning	Wuming District	Moraceae	Ficus altissima Blume.	600	20.1	280.1	56.1	Villages and farmlands	Good
148	Nanning	Wuming District	Moraceae	Ficus virens Aiton.	570	18.2	296.2	35.7	Villages and farmlands	Good
149	Nanning	Wuming District	Moraceae	Ficus altissima Blume.	630	18.6	289.6	33.5	Villages and farmlands	Good
150	Nanning	Wuming District	Fabaceae	Erythrophleum fordii Oliv.	650	26.9	117.8	26.8	Villages and farmlands	Good
151	Nanning	Wuming District	Aquifoliaceae	Ilex rotunda Thunb.	800	12.8	105	16.9	Villages and farmlands	Good
152	Nanning	Wuming District	Sapindaceae	Dimocarpus longan Lour.	650	13.2	120.7	15.4	Villages and farmlands	Good
153	Nanning	Wuming District	Sapindaceae	Dimocarpus longan Lour.	500	14.2	111.4	16.3	Villages and farmlands	Poor
154	Nanning	Wuming District	Moraceae	Ficus virens Aiton.	600	22.5	307.5	31.3	Villages and farmlands	Good
155	Nanning	Long'an County	Moraceae	Ficus altissima Blume.	700	13	337	33	Villages and farmlands	Moderate
156	Nanning	Long'an County	Moraceae	Ficus altissima Blume.	600	18	310	21.5	Villages and farmlands	Moderate
157	Nanning	Long'an County	Moraceae	Ficus altissima Blume.	550	18	288	30	Villages and farmlands	Good
158	Nanning	Long'an County	Moraceae	Ficus altissima Blume.	600	27	380	14	Villages and farmlands	Good
159	Nanning	Long'an County	Moraceae	Ficus altissima Blume.	700	17	330	39	Villages and farmlands	Good
160	Nanning	Long'an County	Moraceae	Ficus altissima Blume.	550	18	290	29.5	Villages and farmlands	Good
161	Nanning	Long'an County	Oxalidaceae	Averrhoa carambola L.	600	16.4	116.8	13.6	Residential districts	Good
162	Nanning	Long'an County	Malvaceae	Excentrodendron tonkinense (A. Chev.) H. T. Chang & R. H. Miao	615	30	136.9	20.5	Villages and farmlands	Moderate
163	Nanning	Long'an County	Malvaceae	Excentrodendron tonkinense (A. Chev.) H. T. Chang & R. H. Miao	550	32.1	113	12.4	Villages and farmlands	Good
164	Nanning	Long'an County	Malvaceae	Excentrodendron tonkinense (A. Chev.) H. T. Chang & R. H. Miao	550	32.1	121	11.3	Villages and farmlands	Good
165	Nanning	Long'an County	Malvaceae	Excentrodendron tonkinense (A. Chev.) H. T. Chang & R. H. Miao	500	20.2	117.2	15.2	Villages and farmlands	Good
166	Nanning	Long'an County	Moraceae	Ficus altissima Blume.	650	17.8	294.6	35.1	Villages and farmlands	Good
167	Nanning	Long'an County	Moraceae	Ficus altissima Blume.	680	20.7	330.2	30	Villages and farmlands	Good
168	Nanning	Long'an County	Lauraceae	Camphora officinarum Nees.	550	11.3	163	10.2	Villages and farmlands	Good
169	Nanning	Long'an County	Moraceae	Ficus altissima Blume.	600	19	324	27.5	Villages and farmlands	Good
170	Nanning	Long'an County	Malvaceae	Excentrodendron tonkinense (A. Chev.) H. T. Chang & R. H. Miao	700	18.7	149.7	22.1	Villages and farmlands	Good
171	Nanning	Long'an County	Oxalidaceae	Averrhoa carambola L.	510	15	95.5	11.9	Villages and farmlands	Good
172	Nanning	Long'an County	Moraceae	Ficus microcarpa L. f.	650	22	286	33.5	Residential districts	Good
173	Nanning	Long'an County	Clusiaceae	Garcinia paucinervis Chun ex F. C. How	610	16	98	14.5	Villages and farmlands	Good
174	Nanning	Long'an County	Clusiaceae	Garcinia paucinervis Chun ex F. C. How	500	14	85	14	Villages and farmlands	Good
175	Nanning	Long'an County	Malvaceae	Excentrodendron tonkinense (A. Chev.) H. T. Chang & R. H. Miao	500	32	111	25	Villages and farmlands	Good
176	Nanning	Long'an County	Clusiaceae	Garcinia paucinervis Chun ex F. C. How	750	21	108	12.5	Villages and farmlands	Good
177	Nanning	Long'an County	Malvaceae	Excentrodendron tonkinense (A. Chev.) H. T. Chang & R. H. Miao	500	13	117.6	10.5	Villages and farmlands	Good
178	Nanning	Long'an County	Malvaceae	Excentrodendron tonkinense (A. Chev.) H. T. Chang & R. H. Miao	520	16	120	15.5	Villages and farmlands	Good
179	Nanning	Mashan County	Moraceae	Ficus altissima Blume.	550	19	279.8	39	Villages and farmlands	Good
180	Nanning	Shanglin County	Malvaceae	Bombax ceiba L.	800	26	287.6	32.5	Villages and farmlands	Good
181	Nanning	Shanglin County	Oxalidaceae	Averrhoa carambola L.	500	12.5	105	9.5	Villages and farmlands	Poor
182	Nanning	Shanglin County	Sapindaceae	Dimocarpus longan Lour.	500	13.4	115	15	Residential districts	Poor
183	Nanning	Shanglin County	Oxalidaceae	Averrhoa carambola L.	500	16.5	110	17.5	Villages and farmlands	Good
184	Nanning	Shanglin County	Sapindaceae	Dimocarpus longan Lour.	540	16	125	12.5	Villages and farmlands	Poor
185	Nanning	Shanglin County	Sapindaceae	Dimocarpus longan Lour.	520	17	120	14	Villages and farmlands	Poor
186	Nanning	Shanglin County	Sapindaceae	Dimocarpus longan Lour.	540	17	125	16.5	Villages and farmlands	Poor
187	Nanning	Shanglin County	Sapindaceae	Dimocarpus longan Lour.	500	14	110	6.5	Villages and farmlands	Poor
188	Nanning	Shanglin County	Sapindaceae	Dimocarpus longan Lour.	550	13.5	128.3	8.5	Villages and farmlands	Poor
189	Nanning	Shanglin County	Malvaceae	Bombax ceiba L.	500	20	260	24	Villages and farmlands	Poor
190	Nanning	Shanglin County	Fagaceae	Castanopsis eyrei (Champ. ex Benth.) Tutcher	550	15.6	77.4	6.4	Wooded areas and plant nurseries	Good
191	Nanning	Shanglin County	Fagaceae	Castanopsis eyrei (Champ. ex Benth.) Tutcher	500	13.2	70.4	6.3	Wooded areas and plant nurseries	Good
192	Nanning	Shanglin County	Fagaceae	Castanopsis eyrei (Champ. ex Benth.) Tutcher	500	12.5	87.3	6.2	Wooded areas and plant nurseries	Good
193	Nanning	Shanglin County	Fagaceae	Castanopsis eyrei (Champ. ex Benth.) Tutcher	550	13.1	89.2	6.4	Wooded areas and plant nurseries	Good
194	Nanning	Shanglin County	Pinaceae	Nothotsuga longibracteata (W. C. Cheng) Hu ex C. N. Page	660	25.6	60.8	7.6	Wooded areas and plant nurseries	Good
195	Nanning	Shanglin County	Pinaceae	Nothotsuga longibracteata (W. C. Cheng) Hu ex C. N. Page	580	16.7	57.1	8.2	Wooded areas and plant nurseries	Good
196	Nanning	Shanglin County	Fagaceae	Castanopsis eyrei (Champ. ex Benth.) Tutcher	500	9.6	76.8	5.7	Wooded areas and plant nurseries	Good
197	Nanning	Shanglin County	Pinaceae	Nothotsuga longibracteata (W. C. Cheng) Hu ex C. N. Page	660	23.8	59.2	8.5	Wooded areas and plant nurseries	Good
198	Nanning	Shanglin County	Fagaceae	Castanopsis eyrei (Champ. ex Benth.) Tutcher	550	15.6	108.3	8.5	Wooded areas and plant nurseries	Good
199	Nanning	Shanglin County	Fagaceae	Castanopsis fargesii Franch.	650	16.8	57.3	9.8	Wooded areas and plant nurseries	Good
200	Nanning	Shanglin County	Fagaceae	Castanopsis eyrei (Champ. ex Benth.) Tutcher	500	13.9	71.3	4	Wooded areas and plant nurseries	Good
201	Nanning	Shanglin County	Fagaceae	Castanopsis eyrei (Champ. ex Benth.) Tutcher	550	7.8	92.4	5.1	Wooded areas and plant nurseries	Good
202	Nanning	Shanglin County	Fagaceae	Castanopsis eyrei (Champ. ex Benth.) Tutcher	500	7.6	73.9	4	Wooded areas and plant nurseries	Good
203	Nanning	Shanglin County	Fagaceae	Castanopsis eyrei (Champ. ex Benth.) Tutcher	550	7.7	93.3	5	Wooded areas and plant nurseries	Good
204	Nanning	Shanglin County	Fagaceae	Castanopsis eyrei (Champ. ex Benth.) Tutcher	550	8.5	92.5	5.2	Wooded areas and plant nurseries	Good
205	Nanning	Shanglin County	Fagaceae	Castanopsis eyrei (Champ. ex Benth.) Tutcher	500	11.2	73.2	4.8	Wooded areas and plant nurseries	Good
206	Nanning	Shanglin County	Fagaceae	Castanopsis eyrei (Champ. ex Benth.) Tutcher	600	8.2	96.3	5.8	Wooded areas and plant nurseries	Good
207	Nanning	Shanglin County	Fagaceae	Castanopsis eyrei (Champ. ex Benth.) Tutcher	550	8.3	95.5	5.3	Wooded areas and plant nurseries	Good
208	Nanning	Shanglin County	Fagaceae	Castanopsis eyrei (Champ. ex Benth.) Tutcher	600	7.7	98.4	5.3	Wooded areas and plant nurseries	Good
209	Nanning	Binyang County	Cannabaceae	Aphananthe cuspidata (Blume) Planch.	500	24	153	16.5	Villages and farmlands	Moderate
210	Nanning	Binyang County	Moraceae	Ficus altissima Blume.	600	22	274	35	Villages and farmlands	Good
211	Nanning	Binyang County	Cupressaceae	Glyptostrobus pensilis (Staunton ex D. Don) K. Koch	700	11	117.8	8.5	Villages and farmlands	Good
212	Nanning	Hengzhou City	Lauraceae	Camphora officinarum Nees	500	15	200	19.5	Villages and farmlands	Good
213	Nanning	Wuming District	Sapindaceae	Dimocarpus longan Lour.	500	10	117	8	Villages and farmlands	Good
214	Nanning	Wuming District	Moraceae	Ficus microcarpa L. f.	500	13.5	257.8	30.5	Residential districts	Good
215	Nanning	Wuming District	Moraceae	Ficus altissima Blume.	550	16.5	270	31	Residential districts	Poor
216	Nanning	Wuming District	Moraceae	Ficus altissima Blume.	500	20	296.5	24.5	Villages and farmlands	Poor
217	Nanning	Wuming District	Moraceae	Ficus altissima Blume.	500	20	270.7	22	Villages and farmlands	Good
218	Liuzhou	Yufeng District	Moraceae	Ficus microcarpa L. f.	1000	23	254.8	21.5	Residential districts	Good
219	Liuzhou	Liucheng County	Moraceae	Ficus virens Aiton	1000	25	412.4	29	Villages and farmlands	Moderate
220	Liuzhou	Luzhai County	Moraceae	Ficus virens Aiton.	1000	25	460	29.5	Residential districts	Moderate
221	Liuzhou	Rong'an County	Moraceae	Ficus microcarpa L. f.	1000	18	302	30	Residential districts	Good
222	Liuzhou	Rongshui County	Anacardiaceae	Choerospondias axillaris (Roxb.) B. L. Burtt & A. W. Hill	1000	29.5	327	24.5	Villages and farmlands	Good
223	Liuzhou	Rongshui County	Moraceae	Ficus concinna (Miq.) Miq.	1000	25	350.8	45	Villages and farmlands	Good
224	Liuzhou	Rongshui County	Moraceae	Ficus concinna (Miq.) Miq.	1000	25	334.2	23.5	Villages and farmlands	Good
225	Liuzhou	Rongshui County	Moraceae	Ficus concinna (Miq.) Miq.	1000	23	321.5	39	Villages and farmlands	Good
226	Liuzhou	Rongshui County	Moraceae	Ficus concinna (Miq.) Miq.	1000	28	442.5	39	Villages and farmlands	Good
227	Liuzhou	Rongshui County	Moraceae	Ficus concinna (Miq.) Miq.	1000	23	156	31.5	Villages and farmlands	Good
228	Liuzhou	Rongshui County	Pinaceae	Pseudotsuga sinensis Dode.	1000	27	78.9	23	Villages and farmlands	Good
229	Liuzhou	Rongshui County	Pinaceae	Pseudotsuga sinensis Dode.	1100	28	102.5	21.5	Villages and farmlands	Good
230	Liuzhou	Rongshui County	Pinaceae	Pseudotsuga sinensis Dode.	1000	38	101.9	22	Villages and farmlands	Good
231	Liuzhou	Rongshui County	Pinaceae	Pseudotsuga sinensis Dode.	1000	23	114	17.5	Villages and farmlands	Good
232	Liuzhou	Rongshui County	Pinaceae	Pseudotsuga sinensis Dode.	1250	33	118.7	20	Villages and farmlands	Good
233	Liuzhou	Rongshui County	Theaceae	Schima superba Gardner & Champ.	1000	24	152.8	26	Villages and farmlands	Good
234	Liuzhou	Rongshui County	Theaceae	Schima superba Gardner & Champ.	1050	34	210.4	19	Villages and farmlands	Good
235	Liuzhou	Rongshui County	Moraceae	Ficus concinna (Miq.) Miq.	1000	24.5	305.6	45.5	Villages and farmlands	Good
236	Liuzhou	Rongshui County	Moraceae	Ficus concinna (Miq.) Miq.	1000	22	339.5	34.5	Villages and farmlands	Good
237	Liuzhou	Rongshui County	Theaceae	Schima superba Gardner & Champ.	1000	33	166	20.5	Villages and farmlands	Good
238	Liuzhou	Rongshui County	Moraceae	Ficus concinna (Miq.) Miq.	1000	26	312	30	Villages and farmlands	Good
239	Liuzhou	Sanjiang County	Moraceae	Ficus concinna (Miq.) Miq.	1000	20	302.4	31	Residential districts	Good
240	Liuzhou	Sanjiang County	Moraceae	Ficus concinna (Miq.) Miq.	1000	20	302.7	37.5	Villages and farmlands	Good
241	Liuzhou	Sanjiang County	Moraceae	Ficus concinna (Miq.) Miq.	1000	12	308.7	14	Villages and farmlands	Good
242	Liuzhou	Sanjiang County	Moraceae	Ficus concinna (Miq.) Miq.	1000	30	354	49	Villages and farmlands	Good
243	Liuzhou	Sanjiang County	Theaceae	Schima superba Gardner & Champ.	1100	18.6	177.6	16.9	Villages and farmlands	Good
244	Liuzhou	Sanjiang County	Moraceae	Schima superba Gardner & Champ.	1000	25.6	359.7	45.5	Villages and farmlands	Good
245	Liuzhou	Sanjiang County	Moraceae	Ficus concinna (Miq.) Miq.	1000	22.5	371	25.3	Villages and farmlands	Good
246	Liuzhou	Sanjiang County	Moraceae	Ficus concinna (Miq.) Miq.	1000	19	305	32	Villages and farmlands	Good
247	Liuzhou	Sanjiang County	Moraceae	Ficus concinna (Miq.) Miq.	1000	18	302	31.5	Villages and farmlands	Good
248	Liuzhou	Sanjiang County	Moraceae	Ficus concinna (Miq.) Miq.	1000	18	364.5	20	Villages and farmlands	Good
249	Liuzhou	Sanjiang County	Theaceae	Ficus concinna (Miq.) Miq.	1000	16	156.8	7	Villages and farmlands	Good
250	Liuzhou	Sanjiang County	Moraceae	Schima superba Gardner & Champ.	1000	19	311	34	Villages and farmlands	Good
251	Liuzhou	Sanjiang County	Moraceae	Ficus concinna (Miq.) Miq.	1450	33	413.8	59	Villages and farmlands	Good
252	Liuzhou	Sanjiang County	Moraceae	Ficus concinna (Miq.) Miq.	1000	32	332.1	50.5	Villages and farmlands	Good
253	Liuzhou	Sanjiang County	Moraceae	Ficus concinna (Miq.) Miq.	1000	18	304	38	Villages and farmlands	Good
254	Liuzhou	Sanjiang County	Moraceae	Ficus concinna (Miq.) Miq.	1000	20	304	32.5	Villages and farmlands	Good
255	Liuzhou	Sanjiang County	Moraceae	Ficus concinna (Miq.) Miq.	1000	25	305	34	Villages and farmlands	Good
256	Liuzhou	Sanjiang County	Moraceae	Ficus concinna (Miq.) Miq.	1000	22	302	38	Villages and farmlands	Good
257	Liuzhou	Sanjiang County	Moraceae	Ficus concinna (Miq.) Miq.	1000	20	304	42.5	Villages and farmlands	Good
258	Liuzhou	Chengzhong District	Sapindaceae	Dimocarpus longan Lour.	500	8	73	19	Villages and farmlands	Good
259	Liuzhou	Chengzhong District	Sapindaceae	Dimocarpus longan Lour.	500	14	109	11	Villages and farmlands	Good
260	Liuzhou	Chengzhong District	Sapindaceae	Dimocarpus longan Lour.	550	10	113	10	Villages and farmlands	Good
261	Liuzhou	Yufeng District	Lauraceae	Camphora officinarum Nees.	500	13	200	17	Residential districts	Poor
262	Liuzhou	Liudong New District	Lauraceae	Camphora officinarum Nees.	800	14	292	15	Villages and farmlands	Poor
263	Liuzhou	Liujiang District	Moraceae	Ficus virens Aiton.	580	32	216	34	Villages and farmlands	Moderate
264	Liuzhou	Liujiang District	Moraceae	Ficus virens Aiton.	650	19	96	24	Villages and farmlands	Good
265	Liuzhou	Liujiang District	Lauraceae	Camphora officinarum Nees.	800	20	204	29	Villages and farmlands	Poor
266	Liuzhou	Liujiang District	Lauraceae	Camphora officinarum Nees.	800	17	89	27	Villages and farmlands	Poor
267	Liuzhou	Liujiang District	Moraceae	Ficus virens Aiton.	520	21	192	25	Villages and farmlands	Moderate
268	Liuzhou	Liujiang District	Moraceae	Ficus virens Aiton.	560	20	170	26	Villages and farmlands	Moderate
269	Liuzhou	Liujiang District	Moraceae	Ficus virens Aiton.	550	32	268	36	Villages and farmlands	Good
270	Liuzhou	Liucheng County	Moraceae	Ficus virens Aiton.	800	25	353.5	39.5	Villages and farmlands	Moderate
271	Liuzhou	Liucheng County	Moraceae	Ficus microcarpa L. f.	500	24	238.9	17.5	Villages and farmlands	Good
272	Liuzhou	Liucheng County	Moraceae	Ficus virens Aiton.	650	25	331.1	27	Villages and farmlands	Good
273	Liuzhou	Liucheng County	Moraceae	Ficus virens Aiton.	550	31	363.1	38.5	Villages and farmlands	Good
274	Liuzhou	Luzhai County	Moraceae	Ficus virens Aiton.	600	20	223	35	Residential districts	Good
275	Liuzhou	Luzhai County	Moraceae	Ficus virens Aiton.	600	23	255	31.5	Residential districts	Good
276	Liuzhou	Luzhai County	Lauraceae	Camphora officinarum Nees.	600	27	267.8	36	Villages and farmlands	Moderate
277	Liuzhou	Luzhai County	Lauraceae	Camphora officinarum Nees.	600	28	205.4	27	Villages and farmlands	Good
278	Liuzhou	Luzhai County	Lauraceae	Camphora officinarum Nees.	600	22	154.5	18.5	Villages and farmlands	Good
279	Liuzhou	Luzhai County	Lauraceae	Camphora officinarum Nees.	600	24	169.4	18	Villages and farmlands	Good
280	Liuzhou	Luzhai County	Lauraceae	Camphora officinarum Nees.	600	26	140.1	22	Villages and farmlands	Good
281	Liuzhou	Luzhai County	Lauraceae	Camphora officinarum Nees.	600	23	145.2	22	Villages and farmlands	Good
282	Liuzhou	Luzhai County	Lauraceae	Camphora officinarum Nees.	600	28	239.8	24	Villages and farmlands	Good
283	Liuzhou	Luzhai County	Lauraceae	Camphora officinarum Nees.	600	29	144.6	20	Villages and farmlands	Good
284	Liuzhou	Luzhai County	Lauraceae	Camphora officinarum Nees.	600	34	167.2	25.5	Villages and farmlands	Good
285	Liuzhou	Luzhai County	Lauraceae	Camphora officinarum Nees.	600	32	228	25	Villages and farmlands	Good
286	Liuzhou	Luzhai County	Lauraceae	Camphora officinarum Nees.	600	18	228.8	30	Villages and farmlands	Good
287	Liuzhou	Luzhai County	Moraceae	Ficus virens Aiton.	650	22	327	24	Residential districts	Good
288	Liuzhou	Luzhai County	Lauraceae	Camphora officinarum Nees.	520	7	229.2	7.5	Villages and farmlands	Good
289	Liuzhou	Luzhai County	Moraceae	Ficus microcarpa L. f.	600	22	270	23.5	Villages and farmlands	Good
290	Liuzhou	Rong'an County	Lauraceae	Camphora officinarum Nees.	700	32	286	45.5	Villages and farmlands	Good
291	Liuzhou	Rong'an County	Lauraceae	Camphora officinarum Nees.	500	30	235	34	Villages and farmlands	Good
292	Liuzhou	Rong'an County	Hamamelidaceae	Corylopsis sinensis Hemsl.	500	16	83	10	Villages and farmlands	Poor
293	Liuzhou	Rong'an County	Lauraceae	Camphora officinarum Nees.	620	30	269	27	Villages and farmlands	Good
294	Liuzhou	Rong'an County	Altingiaceae	Liquidambar formosana Hance.	550	30	200.6	15	Villages and farmlands	Moderate
295	Liuzhou	Rong'an County	Altingiaceae	Liquidambar formosana Hance.	550	30	184.7	9	Villages and farmlands	Moderate
296	Liuzhou	Rong'an County	Lauraceae	Camphora officinarum Nees.	500	20	197	25	Villages and farmlands	Good
297	Liuzhou	Rong'an County	Phyllanthaceae	Bischofia polycarpa (H. Lév.) Airy Shaw	590	24	240	18	Villages and farmlands	Good
298	Liuzhou	Rong'an County	Fagaceae	Castanea henryi (Skan) Rehder & E. H. Wilson	680	22	178	13	Villages and farmlands	Moderate
299	Liuzhou	Rongshui County	Moraceae	Ficus virens Aiton.	550	21	352.7	25	Villages and farmlands	Moderate
300	Liuzhou	Rongshui County	Moraceae	Ficus virens Aiton.	500	30	310	28	Villages and farmlands	Good
301	Liuzhou	Rongshui County	Moraceae	Ficus virens Aiton.	500	31	283.9	49	Villages and farmlands	Good
302	Liuzhou	Rongshui County	Moraceae	Ficus virens Aiton.	500	16	274	25	Villages and farmlands	Good
303	Liuzhou	Rongshui County	Moraceae	Ficus virens Aiton.	600	22	325	33	Villages and farmlands	Good
304	Liuzhou	Rongshui County	Lauraceae	Camphora officinarum Nees.	600	27	275.3	34.5	Villages and farmlands	Moderate
305	Liuzhou	Rongshui County	Lauraceae	Camphora officinarum Nees.	500	26.3	225.7	29.7	Villages and farmlands	Good
306	Liuzhou	Rongshui County	Lauraceae	Camphora officinarum Nees.	500	16	175.1	27.1	Villages and farmlands	Good
307	Liuzhou	Rongshui County	Lauraceae	Camphora officinarum Nees.	500	26.8	200.5	32.5	Villages and farmlands	Good
308	Liuzhou	Rongshui County	Lauraceae	Camphora officinarum Nees.	500	27.5	205	39.5	Villages and farmlands	Good
309	Liuzhou	Rongshui County	Lauraceae	Camphora officinarum Nees.	500	27	218.4	28.5	Villages and farmlands	Good
310	Liuzhou	Rongshui County	Lauraceae	Camphora officinarum Nees.	510	19	209.5	31.2	Villages and farmlands	Good
311	Liuzhou	Rongshui County	Moraceae	Ficus virens Aiton.	500	25	273	48.5	Villages and farmlands	Good
312	Liuzhou	Rongshui County	Moraceae	Ficus virens Aiton.	700	23	315	32.5	Villages and farmlands	Good
313	Liuzhou	Rongshui County	Moraceae	Ficus concinna (Miq.) Miq.	500	18	274.4	45.5	Villages and farmlands	Good
314	Liuzhou	Rongshui County	Moraceae	Ficus microcarpa L. f.	550	23	287.8	49.5	Villages and farmlands	Good
315	Liuzhou	Rongshui County	Moraceae	Ficus microcarpa L. f.	550	25	283.3	41.5	Villages and farmlands	Good
316	Liuzhou	Rongshui County	Moraceae	Ficus microcarpa L. f.	550	25	276.3	30	Villages and farmlands	Good
317	Liuzhou	Rongshui County	Moraceae	Ficus microcarpa L. f.	600	24	292.8	37	Villages and farmlands	Good
318	Liuzhou	Rongshui County	Moraceae	Ficus microcarpa L. f.	550	15	282	43	Villages and farmlands	Good
319	Liuzhou	Rongshui County	Moraceae	Ficus microcarpa L. f.	600	24	286	42	Villages and farmlands	Good
320	Liuzhou	Rongshui County	Moraceae	Ficus microcarpa L. f.	500	22	270.6	37.5	Villages and farmlands	Good
321	Liuzhou	Rongshui County	Moraceae	Ficus microcarpa L. f.	500	22	270.6	37.5	Villages and farmlands	Good
322	Liuzhou	Rongshui County	Moraceae	Ficus microcarpa L. f.	800	36	280.3	30	Residential districts	Good
323	Liuzhou	Rongshui County	Moraceae	Ficus microcarpa L. f.	800	19	180.3	24	Residential districts	Good
324	Liuzhou	Rongshui County	Moraceae	Ficus microcarpa L. f.	800	27	299.2	30	Villages and farmlands	Good
325	Liuzhou	Rongshui County	Moraceae	Ficus microcarpa L. f.	800	22	299.4	34	Villages and farmlands	Good
326	Liuzhou	Rongshui County	Fagaceae	Castanopsis hystrix Hook. f. & Thomson ex A. DC.	550	24	146	11	Villages and farmlands	Moderate
327	Liuzhou	Rongshui County	Fagaceae	Castanopsis hystrix Hook. f. & Thomson ex A. DC.	600	30	159	16	Villages and farmlands	Good
328	Liuzhou	Rongshui County	Moraceae	Ficus microcarpa L. f.	500	24	258	24	Villages and farmlands	Good
329	Liuzhou	Rongshui County	Moraceae	Ficus microcarpa L. f.	600	25	271	38	Villages and farmlands	Good
330	Liuzhou	Rongshui County	Theaceae	Schima superba Gardner & Champ.	500	5	120	3	Villages and farmlands	Good
331	Liuzhou	Rongshui County	Podocarpaceae	Dacrycarpus imbricatus (Blume) de Laub.	550	31	111	18	Villages and farmlands	Good
332	Liuzhou	Rongshui County	Podocarpaceae	Dacrycarpus imbricatus (Blume) de Laub.	700	17	124	14	Villages and farmlands	Good
333	Liuzhou	Rongshui County	Podocarpaceae	Dacrycarpus imbricatus (Blume) de Laub.	500	18	107	18	Villages and farmlands	Good
334	Liuzhou	Rongshui County	Podocarpaceae	Dacrycarpus imbricatus (Blume) de Laub.	550	25	113	17	Villages and farmlands	Good
335	Liuzhou	Rongshui County	Podocarpaceae	Dacrycarpus imbricatus (Blume) de Laub.	700	28	127	18	Villages and farmlands	Good
336	Liuzhou	Rongshui County	Podocarpaceae	Dacrycarpus imbricatus (Blume) de Laub.	650	30	121	20	Villages and farmlands	Good
337	Liuzhou	Rongshui County	Pinaceae	Pinus massoniana Lamb.	550	24.5	193	25.5	Villages and farmlands	Good
338	Liuzhou	Rongshui County	Pinaceae	Pinus massoniana Lamb.	500	20.5	128.3	21.5	Villages and farmlands	Good
339	Liuzhou	Rongshui County	Cupressaceae	Cunninghamia lanceolata (Lamb.) Hook.	500	29	128.3	12.7	Villages and farmlands	Good
340	Liuzhou	Rongshui County	Cannabaceae	Aphananthe aspera (Thunb.) Planch.	550	16	154.1	14	Villages and farmlands	Moderate
341	Liuzhou	Rongshui County	Pinaceae	Pinus massoniana Lamb.	500	42	147.1	18.5	Villages and farmlands	Good
342	Liuzhou	Rongshui County	Moraceae	Ficus microcarpa L. f.	500	17	256.3	34	Villages and farmlands	Good
343	Liuzhou	Rongshui County	Taxaceae	Taxus wallichiana var. mairei (Lemée & H. Lév.) L. K. Fu & Nan Li	500	13	108.2	19	Villages and farmlands	Good
344	Liuzhou	Rongshui County	Taxaceae	Taxus wallichiana var. mairei (Lemée & H. Lév.) L. K. Fu & Nan Li	600	22	86	15.3	Villages and farmlands	Good
345	Liuzhou	Rongshui County	Pinaceae	Keteleeria davidiana (C. E. Bertrand) Beissn.	600	27	177.6	15	Villages and farmlands	Good
346	Liuzhou	Rongshui County	Theaceae	Schima superba Gardner & Champ.	500	31	132.4	17	Villages and farmlands	Good
347	Liuzhou	Rongshui County	Fagaceae	Castanopsis hystrix Hook. f. & Thomson ex A. DC.	600	22.5	159.2	9	Villages and farmlands	Good
348	Liuzhou	Rongshui County	Theaceae	Schima superba Gardner & Champ.	550	24	124	11	Villages and farmlands	Good
349	Liuzhou	Rongshui County	Fagaceae	Castanopsis hystrix Hook. f. & Thomson ex A. DC.	500	15	140	9	Villages and farmlands	Good
350	Liuzhou	Rongshui County	Theaceae	Schima superba Gardner & Champ.	500	24	191	13	Villages and farmlands	Good
351	Liuzhou	Rongshui County	Cupressaceae	Cunninghamia lanceolata (Lamb.) Hook.	500	18	137	6	Villages and farmlands	Good
352	Liuzhou	Rongshui County	Moraceae	Ficus microcarpa L. f.	700	27.5	289	36	Villages and farmlands	Good
353	Liuzhou	Rongshui County	Theaceae	Schima superba Gardner & Champ.	650	25	134	11.5	Villages and farmlands	Good
354	Liuzhou	Rongshui County	Lauraceae	Phoebe bournei (Hemsl.) Yen C. Yang	500	25	167	14	Villages and farmlands	Good
355	Liuzhou	Rongshui County	Fagaceae	Castanopsis tibetana Hance	500	16	140	15	Villages and farmlands	Poor
356	Liuzhou	Sanjiang County	Moraceae	Ficus concinna (Miq.) Miq.	600	21	261	31.5	Residential districts	Good
357	Liuzhou	Sanjiang County	Fagaceae	Castanopsis hystrix Hook. f. & Thomson ex A. DC.	550	26	152.8	21.5	Villages and farmlands	Good
358	Liuzhou	Sanjiang County	Fagaceae	Castanopsis hystrix Hook. f. & Thomson ex A. DC.	500	27	143.2	19.5	Villages and farmlands	Good
359	Liuzhou	Sanjiang County	Fagaceae	Castanopsis hystrix Hook. f. & Thomson ex A. DC.	550	15	146	18	Villages and farmlands	Good
360	Liuzhou	Sanjiang County	Fagaceae	Castanopsis hystrix Hook. f. & Thomson ex A. DC.	500	28	135.7	12.5	Villages and farmlands	Good
361	Liuzhou	Sanjiang County	Moraceae	Ficus concinna (Miq.) Miq.	500	27	254.6	35.5	Villages and farmlands	Moderate
362	Liuzhou	Sanjiang County	Moraceae	Ficus concinna (Miq.) Miq.	600	24	286	38	Villages and farmlands	Moderate
363	Liuzhou	Sanjiang County	Moraceae	Ficus concinna (Miq.) Miq.	500	30	254.7	22	Villages and farmlands	Moderate
364	Liuzhou	Sanjiang County	Fagaceae	Castanopsis hystrix Hook. f. & Thomson ex A. DC.	550	30	146.4	28	Villages and farmlands	Good
365	Liuzhou	Sanjiang County	Moraceae	Ficus concinna (Miq.) Miq.	500	20	297.8	37	Villages and farmlands	Moderate
366	Liuzhou	Sanjiang County	Fagaceae	Castanopsis hystrix Hook. f. & Thomson ex A. DC.	650	29	166.2	13.5	Residential districts	Good
367	Liuzhou	Sanjiang County	Fagaceae	Castanopsis hystrix Hook. f. & Thomson ex A. DC.	650	35	165.6	19	Villages and farmlands	Good
368	Liuzhou	Sanjiang County	Fagaceae	Castanopsis hystrix Hook. f. & Thomson ex A. DC.	500	18	136.6	18	Villages and farmlands	Good
369	Liuzhou	Sanjiang County	Moraceae	Ficus concinna (Miq.) Miq.	510	27	257.9	31.5	Villages and farmlands	Good
370	Liuzhou	Sanjiang County	Fagaceae	Castanopsis hystrix Hook. f. & Thomson ex A. DC.	700	19	171.9	17	Villages and farmlands	Good
371	Liuzhou	Sanjiang County	Fagaceae	Castanopsis hystrix Hook. f. & Thomson ex A. DC.	520	22	143.3	25	Villages and farmlands	Good
372	Liuzhou	Sanjiang County	Fagaceae	Castanopsis hystrix Hook. f. & Thomson ex A. DC.	700	21	175.1	13.5	Villages and farmlands	Good
373	Liuzhou	Sanjiang County	Fagaceae	Castanopsis hystrix Hook. f. & Thomson ex A. DC.	500	29	136.3	25	Villages and farmlands	Good
374	Liuzhou	Sanjiang County	Fagaceae	Castanopsis hystrix Hook. f. & Thomson ex A. DC.	500	27	136.9	24.5	Villages and farmlands	Good
375	Liuzhou	Sanjiang County	Podocarpaceae	Podocarpus macrophyllus (Thunb.) Sweet	550	15	112.4	6.5	Villages and farmlands	Good
376	Liuzhou	Sanjiang County	Fagaceae	Castanopsis hystrix Hook. f. & Thomson ex A. DC.	800	30	191	25.5	Villages and farmlands	Good
377	Liuzhou	Sanjiang County	Theaceae	Schima superba Gardner & Champ.	550	28	127.3	4	Villages and farmlands	Good
378	Liuzhou	Sanjiang County	Fagaceae	Castanopsis hystrix Hook. f. & Thomson ex A. DC.	500	25	133.7	25	Villages and farmlands	Good
379	Liuzhou	Sanjiang County	Lauraceae	Lindera communis Hemsl.	500	9	100	8.5	Villages and farmlands	Good
380	Liuzhou	Sanjiang County	Fagaceae	Castanopsis hystrix Hook. f. & Thomson ex A. DC.	500	26	143.3	21	Villages and farmlands	Good
381	Liuzhou	Sanjiang County	Fagaceae	Castanopsis hystrix Hook. f. & Thomson ex A. DC.	650	34	165.6	24	Villages and farmlands	Good
382	Liuzhou	Sanjiang County	Fagaceae	Castanopsis hystrix Hook. f. & Thomson ex A. DC.	600	26	159.2	19	Villages and farmlands	Good
383	Liuzhou	Sanjiang County	Theaceae	Schima superba Gardner & Champ.	500	35	118	15	Villages and farmlands	Good
384	Liuzhou	Sanjiang County	Fagaceae	Castanopsis hystrix Hook. f. & Thomson ex A. DC.	600	20	156	10	Villages and farmlands	Good
385	Liuzhou	Sanjiang County	Fagaceae	Castanopsis faberi Hance.	560	25	135.3	19	Villages and farmlands	Good
386	Liuzhou	Sanjiang County	Moraceae	Ficus concinna (Miq.) Miq.	500	21	143.8	24	Residential districts	Moderate
387	Liuzhou	Sanjiang County	Moraceae	Ficus concinna (Miq.) Miq.	500	17	140.1	23	Residential districts	Moderate
388	Liuzhou	Sanjiang County	Moraceae	Ficus concinna (Miq.) Miq.	510	22	213.6	22	Residential districts	Moderate
389	Liuzhou	Sanjiang County	Moraceae	Ficus concinna (Miq.) Miq.	500	17	113	22	Residential districts	Moderate
390	Liuzhou	Sanjiang County	Lauraceae	Camphora officinarum Nees.	500	28.2	226.1	26.8	Villages and farmlands	Good
391	Liuzhou	Sanjiang County	Fabaceae	Dalbergia hupeana Hance.	500	17.5	120	20.5	Villages and farmlands	Good
392	Liuzhou	Sanjiang County	Fagaceae	Castanopsis hystrix Hook. f. & Thomson ex A. DC.	500	28	136.9	20.9	Villages and farmlands	Good
393	Liuzhou	Sanjiang County	Moraceae	Ficus concinna (Miq.) Miq.	500	28	257.9	32.5	Villages and farmlands	Moderate
394	Liuzhou	Sanjiang County	Theaceae	Schima superba Gardner & Champ.	500	40	117.8	18	Villages and farmlands	Good
395	Liuzhou	Sanjiang County	Rhamnaceae	Hovenia acerba Lindl.	500	19	94	8.8	Villages and farmlands	Poor
396	Liuzhou	Sanjiang County	Moraceae	Ficus concinna (Miq.) Miq.	800	25	300	36	Villages and farmlands	Moderate
397	Liuzhou	Sanjiang County	Moraceae	Ficus concinna (Miq.) Miq.	700	38	286	38.5	Villages and farmlands	Moderate
398	Liuzhou	Sanjiang County	Fagaceae	Quercus acutissima Carruth.	550	34	119	8.5	Villages and farmlands	Good
399	Liuzhou	Sanjiang County	Taxaceae	Taxus wallichiana var. mairei (Lemée & H. Lév.) L. K. Fu & Nan Li	600	24.3	120	15.5	Villages and farmlands	Good
400	Liuzhou	Sanjiang County	Fagaceae	Castanopsis hystrix Hook. f. & Thomson ex A. DC.	500	30	133.7	14.5	Villages and farmlands	Good
401	Liuzhou	Sanjiang County	Moraceae	Ficus concinna (Miq.) Miq.	530	18	220	21.5	Villages and farmlands	Moderate
402	Liuzhou	Sanjiang County	Moraceae	Ficus concinna (Miq.) Miq.	510	14.5	250	30	Villages and farmlands	Moderate
403	Liuzhou	Sanjiang County	Lauraceae	Camphora officinarum Nees	500	18	220	19.5	Villages and farmlands	Moderate
404	Liuzhou	Sanjiang County	Moraceae	Ficus concinna (Miq.) Miq.	500	20	259	30.5	Villages and farmlands	Moderate
405	Liuzhou	Sanjiang County	Moraceae	Ficus concinna (Miq.) Miq.	620	19	280	31	Villages and farmlands	Moderate
406	Liuzhou	Sanjiang County	Moraceae	Ficus concinna (Miq.) Miq.	620	18	280	34.5	Villages and farmlands	Moderate
407	Liuzhou	Sanjiang County	Moraceae	Ficus concinna (Miq.) Miq.	500	16	257	27.5	Villages and farmlands	Moderate
408	Liuzhou	Sanjiang County	Lauraceae	Camphora officinarum Nees	500	25	220	19	Villages and farmlands	Moderate
409	Liuzhou	Sanjiang County	Moraceae	Ficus concinna (Miq.) Miq.	500	18	258	20	Villages and farmlands	Moderate
410	Liuzhou	Sanjiang County	Lauraceae	Camphora officinarum Nees	500	22	230	18.5	Villages and farmlands	Moderate
411	Liuzhou	Sanjiang County	Theaceae	Schima superba Gardner & Champ.	500	22	120	15.5	Villages and farmlands	Good
412	Liuzhou	Sanjiang County	Theaceae	Schima superba Gardner & Champ.	550	20	126	16	Villages and farmlands	Good
413	Liuzhou	Sanjiang County	Theaceae	Schima superba Gardner & Champ.	500	22	120	12.5	Villages and farmlands	Good
414	Liuzhou	Sanjiang County	Moraceae	Ficus concinna (Miq.) Miq.	500	17	258	27.5	Villages and farmlands	Moderate
415	Liuzhou	Sanjiang County	Moraceae	Ficus concinna (Miq.) Miq.	600	15	275.2	25	Villages and farmlands	Moderate
416	Liuzhou	Sanjiang County	Moraceae	Ficus concinna (Miq.) Miq.	500	24	275.3	38	Villages and farmlands	Moderate
417	Liuzhou	Sanjiang County	Moraceae	Ficus concinna (Miq.) Miq.	850	12	302.5	19	Villages and farmlands	Moderate
418	Liuzhou	Sanjiang County	Moraceae	Ficus concinna (Miq.) Miq.	700	14	286.2	29	Villages and farmlands	Moderate
419	Liuzhou	Sanjiang County	Theaceae	Schima superba Gardner & Champ.	600	24	130.5	17	Villages and farmlands	Good
420	Liuzhou	Sanjiang County	Theaceae	Schima superba Gardner & Champ.	500	21.5	120.9	15	Villages and farmlands	Good
421	Liuzhou	Sanjiang County	Moraceae	Ficus concinna (Miq.) Miq.	700	21	289	24.5	Villages and farmlands	Moderate
422	Liuzhou	Sanjiang County	Theaceae	Schima superba Gardner & Champ.	500	16	119	7.5	Villages and farmlands	Moderate
423	Liuzhou	Sanjiang County	Podocarpaceae	Dacrycarpus imbricatus (Blume) de Laub.	850	21	138	11.5	Villages and farmlands	Good
424	Liuzhou	Sanjiang County	Podocarpaceae	Dacrycarpus imbricatus (Blume) de Laub.	500	18	105	11.5	Villages and farmlands	Good
425	Liuzhou	Sanjiang County	Fagaceae	Castanopsis hystrix Hook. f. & Thomson ex A. DC.	500	21	143	14	Villages and farmlands	Good
426	Liuzhou	Sanjiang County	Moraceae	Ficus concinna (Miq.) Miq.	500	25	254	40	Villages and farmlands	Good
427	Liuzhou	Sanjiang County	Theaceae	Schima superba Gardner & Champ.	550	30	124.9	15	Villages and farmlands	Good
428	Liuzhou	Sanjiang County	Fagaceae	Castanopsis hystrix Hook. f. & Thomson ex A. DC.	500	30	141.1	12	Villages and farmlands	Good
429	Liuzhou	Sanjiang County	Moraceae	Ficus concinna (Miq.) Miq.	600	28	283	36.5	Villages and farmlands	Good
430	Liuzhou	Sanjiang County	Moraceae	Ficus concinna (Miq.) Miq.	750	25	298	40	Villages and farmlands	Good
431	Liuzhou	Sanjiang County	Moraceae	Ficus concinna (Miq.) Miq.	500	20	253	41	Villages and farmlands	Good
432	Liuzhou	Sanjiang County	Moraceae	Ficus concinna (Miq.) Miq.	500	30	265.2	30	Villages and farmlands	Good
433	Liuzhou	Sanjiang County	Moraceae	Ficus concinna (Miq.) Miq.	500	29	263.4	35	Villages and farmlands	Good
434	Liuzhou	Sanjiang County	Moraceae	Ficus concinna (Miq.) Miq.	500	30	258.2	37.5	Villages and farmlands	Good
435	Liuzhou	Sanjiang County	Moraceae	Ficus concinna (Miq.) Miq.	500	18	254	27	Residential districts	Good
436	Liuzhou	Sanjiang County	Moraceae	Ficus concinna (Miq.) Miq.	600	26	281	36.5	Villages and farmlands	Good
437	Liuzhou	Sanjiang County	Moraceae	Ficus concinna (Miq.) Miq.	500	25	252	32.5	Villages and farmlands	Good
438	Liuzhou	Sanjiang County	Moraceae	Ficus concinna (Miq.) Miq.	500	18	249	27	Villages and farmlands	Good
439	Liuzhou	Sanjiang County	Moraceae	Ficus concinna (Miq.) Miq.	500	18	244	35.5	Villages and farmlands	Good
440	Liuzhou	Sanjiang County	Moraceae	Ficus concinna (Miq.) Miq.	750	20	297	34	Villages and farmlands	Good
441	Liuzhou	Sanjiang County	Magnoliaceae	Liriodendron chinense (Hemsl.) Sarg.	500	16	92	14.5	Villages and farmlands	Moderate
442	Liuzhou	Sanjiang County	Lamiaceae	Vitex quinata (Lour.) Will.	500	15	175	15.5	Villages and farmlands	Good
443	Liuzhou	Sanjiang County	Moraceae	Ficus concinna (Miq.) Miq.	800	13	136	10.5	Villages and farmlands	Moderate
444	Liuzhou	Sanjiang County	Moraceae	Ficus concinna (Miq.) Miq.	800	12	79.9	7.5	Villages and farmlands	Moderate
445	Liuzhou	Sanjiang County	Moraceae	Ficus concinna (Miq.) Miq.	800	11	127	6.5	Villages and farmlands	Moderate
446	Liuzhou	Sanjiang County	Moraceae	Ficus concinna (Miq.) Miq.	800	14.8	135.9	37.5	Villages and farmlands	Moderate
447	Liuzhou	Sanjiang County	Moraceae	Ficus concinna (Miq.) Miq.	800	10	167.4	17	Villages and farmlands	Moderate
448	Liuzhou	Sanjiang County	Moraceae	Ficus concinna (Miq.) Miq.	800	14	155.2	21	Villages and farmlands	Moderate
449	Liuzhou	Sanjiang County	Moraceae	Ficus concinna (Miq.) Miq.	800	8	146	7	Villages and farmlands	Moderate
450	Liuzhou	Sanjiang County	Moraceae	Ficus concinna (Miq.) Miq.	500	14.5	95.2	16.5	Villages and farmlands	Good
451	Liuzhou	Sanjiang County	Moraceae	Ficus concinna (Miq.) Miq.	510	25	262.3	24	Villages and farmlands	Moderate
452	Liuzhou	Sanjiang County	Moraceae	Ficus concinna (Miq.) Miq.	550	28	272.8	36	Villages and farmlands	Moderate
453	Liuzhou	Sanjiang County	Moraceae	Ficus concinna (Miq.) Miq.	800	20.5	95.7	19	Villages and farmlands	Moderate
454	Guilin	Lingui District	Moraceae	Ficus concinna (Miq.) Miq.	1000	32	347.8	28	Villages and farmlands	Good
455	Guilin	Lingui District	Moraceae	Ficus concinna (Miq.) Miq.	1000	23	292	39	Villages and farmlands	Good
456	Guilin	Lingui District	Moraceae	Ficus microcarpa L. f.	1000	23	302.5	30	Villages and farmlands	Good
457	Guilin	Lingui District	Moraceae	Ficus concinna (Miq.) Miq.	1000	26	366	33.8	Villages and farmlands	Good
458	Guilin	Lingui District	Moraceae	Ficus concinna (Miq.) Miq.	1200	18.9	471.3	32.5	Villages and farmlands	Good
459	Guilin	Lingui District	Moraceae	Ficus microcarpa L. f.	1000	22	356	46.5	Villages and farmlands	Good
460	Guilin	Lingui District	Moraceae	Ficus concinna (Miq.) Miq.	1000	12.5	353	31	Villages and farmlands	Good
461	Guilin	Lingui District	Moraceae	Ficus concinna (Miq.) Miq.	1000	27.5	451	42.9	Villages and farmlands	Good
462	Guilin	Lingui District	Lauraceae	Ficus concinna (Miq.) Miq.	1000	19	305.1	37.5	Villages and farmlands	Good
463	Guilin	Lingui District	Moraceae	Camphora officinarum Nees.	1000	23.6	366.2	33.7	Villages and farmlands	Good
464	Guilin	Lingui District	Moraceae	Ficus concinna (Miq.) Miq.	1000	21.3	340.8	38.4	Villages and farmlands	Good
465	Guilin	Lingui District	Lamiaceae	Ficus concinna (Miq.) Miq.	1000	21.2	136.9	16.7	Villages and farmlands	Good
466	Guilin	Lingui District	Juglandaceae	Vitex quinata (Lour.) Will.	1000	25.8	233.4	25.2	Villages and farmlands	Good
467	Guilin	Lingui District	Moraceae	Pterocarya stenoptera C. DC.	1000	16.9	311	42.2	Villages and farmlands	Good
468	Guilin	Lingui District	Moraceae	Ficus concinna (Miq.) Miq.	1000	25.5	366	36.4	Villages and farmlands	Good
469	Guilin	Lingui District	Moraceae	Ficus concinna (Miq.) Miq.	1000	35	329.9	42.4	Villages and farmlands	Good
470	Guilin	Lingui District	Oleaceae	Ficus concinna (Miq.) Miq.	1000	13.8	114.3	19	Villages and farmlands	Good
471	Guilin	Yangshuo County	Ginkgoaceae	Osmanthus fragrans (Thunb.) Lour.	1000	28	179	12	Villages and farmlands	Moderate
472	Guilin	Yangshuo County	Lauraceae	Ginkgo biloba L.	1600	25	283	45	Villages and farmlands	Good
473	Guilin	Yangshuo County	Moraceae	Camphora officinarum Nees.	1505	18	286.5	40.8	Residential districts	Good
474	Guilin	Lingchuan County	Lauraceae	Ficus microcarpa L. f.	1000	38	300	32.5	Villages and farmlands	Good
475	Guilin	Lingchuan County	Juglandaceae	Camphora officinarum Nees	1000	18	229.3	20	Villages and farmlands	Poor
476	Guilin	Lingchuan County	Lauraceae	Pterocarya stenoptera C. DC.	1000	30	314	43.5	Villages and farmlands	Good
477	Guilin	Lingchuan County	Ginkgoaceae	Camphora officinarum Nees.	1400	30	172	17.5	Villages and farmlands	Moderate
478	Guilin	Lingchuan County	Ginkgoaceae	Ginkgo biloba L.	1000	21	153.5	11	Villages and farmlands	Moderate
479	Guilin	Lingchuan County	Ginkgoaceae	Ginkgo biloba L.	1000	32	172	21.5	Villages and farmlands	Good
480	Guilin	Lingchuan County	Phyllanthaceae	Ginkgo biloba L.	1000	25	293.6	35	Villages and farmlands	Moderate
481	Guilin	Lingchuan County	Lauraceae	Camphora officinarum Nees.	1000	36	358.6	28.5	Villages and farmlands	Good
482	Guilin	Quanzhou County	Lauraceae	Camphora officinarum Nees.	1050	26	334	39	Villages and farmlands	Good
483	Guilin	Quanzhou County	Ginkgoaceae	Ginkgo biloba L.	1000	24	333.3	15.5	Villages and farmlands	Good
484	Guilin	Quanzhou County	Taxaceae	Taxus wallichiana var. mairei (Lemée & H. Lév.) L. K. Fu & Nan Li	1200	22	162.4	23.5	Villages and farmlands	Good
485	Guilin	Quanzhou County	Fagaceae	Quercus acutissima Carruth.	1300	20	136.9	29	Villages and farmlands	Good
486	Guilin	Xing'an County	Lauraceae	Camphora officinarum Nees.	1805	20	423	18	Villages and farmlands	Moderate
487	Guilin	Xing'an County	Ginkgoaceae	Ginkgo biloba L.	1200	5	120	5.5	Villages and farmlands	Good
488	Guilin	Yongfu County	Phyllanthaceae	Bischofia polycarpa (H. Lév.) Airy Shaw	1005	16	185	22.3	Villages and farmlands	Good
489	Guilin	Guanyang County	Lauraceae	Camphora officinarum Nees.	1000	29	302	39.8	Villages and farmlands	Good
490	Guilin	Guanyang County	Lauraceae	Camphora officinarum Nees.	1000	30	340	24	Villages and farmlands	Good
491	Guilin	Guanyang County	Phyllanthaceae	Bischofia polycarpa (H. Lév.) Airy Shaw	1000	25	225	23	Villages and farmlands	Good
492	Guilin	Guanyang County	Taxaceae	Taxus wallichiana var. mairei (Lemée & H. Lév.) L. K. Fu & Nan Li	1000	15	116	16	Villages and farmlands	Good
493	Guilin	Guanyang County	Taxaceae	Taxus wallichiana var. mairei (Lemée & H. Lév.) L. K. Fu & Nan Li	1000	23	135	13.5	Villages and farmlands	Good
494	Guilin	Guanyang County	Pinaceae	Nothotsuga longibracteata (W. C. Cheng) Hu ex C. N. Page	1500	24	118.5	13	Wooded areas and plant nurseries	Poor
495	Guilin	Guanyang County	Pinaceae	Nothotsuga longibracteata (W. C. Cheng) Hu ex C. N. Page	1500	21	114.6	13	Wooded areas and plant nurseries	Poor
496	Guilin	Guanyang County	Pinaceae	Nothotsuga longibracteata (W. C. Cheng) Hu ex C. N. Page	1300	28	81	10.5	Wooded areas and plant nurseries	Good
497	Guilin	Guanyang County	Pinaceae	Nothotsuga longibracteata (W. C. Cheng) Hu ex C. N. Page	1200	18	72	9.5	Wooded areas and plant nurseries	Moderate
498	Guilin	Guanyang County	Pinaceae	Nothotsuga longibracteata (W. C. Cheng) Hu ex C. N. Page	1000	28	75.7	11	Wooded areas and plant nurseries	Good
499	Guilin	Guanyang County	Pinaceae	Nothotsuga longibracteata (W. C. Cheng) Hu ex C. N. Page	1000	14	74.5	7	Wooded areas and plant nurseries	Good
500	Guilin	Longsheng County	Pinaceae	Nothotsuga longibracteata (W. C. Cheng) Hu ex C. N. Page	1100	20	112	12	Villages and farmlands	Good
501	Guilin	Longsheng County	Pinaceae	Pinus kwangtungensis Chun ex Tsiang.	1800	20	81	12.5	Villages and farmlands	Good
502	Guilin	Longsheng County	Taxaceae	Taxus wallichiana var. mairei (Lemée & H. Lév.) L. K. Fu & Nan Li	1200	28	172	23.5	Villages and farmlands	Good
503	Guilin	Ziyuan County	Taxaceae	Taxus wallichiana var. mairei (Lemée & H. Lév.) L. K. Fu & Nan Li	1000	21	130	12	Villages and farmlands	Good
504	Guilin	Ziyuan County	Fagaceae	Quercus variabilis Blume.	1200	27	149	21.5	Villages and farmlands	Poor
505	Guilin	Ziyuan County	Fagaceae	Quercus variabilis Blume.	1000	25	130	11	Villages and farmlands	Poor
506	Guilin	Ziyuan County	Juglandaceae	Pterocarya stenoptera C. DC.	1000	19	220	8.5	Villages and farmlands	Good
507	Guilin	Ziyuan County	Pinaceae	Tsuga chinensis (Franch.) E. Pritz.	1000	10	68.8	9	Wooded areas and plant nurseries	Good
508	Guilin	Ziyuan County	Pinaceae	Nothotsuga longibracteata (W. C. Cheng) Hu ex C. N. Page	1300	28	123.3	11.5	Wooded areas and plant nurseries	Good
509	Guilin	Ziyuan County	Pinaceae	Tsuga chinensis (Franch.) E. Pritz.	1200	14	104.8	11	Wooded areas and plant nurseries	Good
510	Guilin	Ziyuan County	Pinaceae	Nothotsuga longibracteata (W. C. Cheng) Hu ex C. N. Page	1000	13.6	100	12	Wooded areas and plant nurseries	Good
511	Guilin	Ziyuan County	Pinaceae	Nothotsuga longibracteata (W. C. Cheng) Hu ex C. N. Page	1000	30	95.8	15	Wooded areas and plant nurseries	Good
512	Guilin	Ziyuan County	Pinaceae	Tsuga chinensis (Franch.) E. Pritz.	1100	13	93	11.5	Wooded areas and plant nurseries	Good
513	Guilin	Ziyuan County	Pinaceae	Nothotsuga longibracteata (W. C. Cheng) Hu ex C. N. Page	1000	25	90	10	Wooded areas and plant nurseries	Good
514	Guilin	Ziyuan County	Pinaceae	Nothotsuga longibracteata (W. C. Cheng) Hu ex C. N. Page	1000	28	90	16	Wooded areas and plant nurseries	Good
515	Guilin	Ziyuan County	Pinaceae	Tsuga chinensis (Franch.) E. Pritz.	1000	15	89.4	11.9	Wooded areas and plant nurseries	Good
516	Guilin	Ziyuan County	Pinaceae	Tsuga chinensis (Franch.) E. Pritz.	1000	14	88	12	Wooded areas and plant nurseries	Good
517	Guilin	Ziyuan County	Pinaceae	Nothotsuga longibracteata (W. C. Cheng) Hu ex C. N. Page	1000	26	87.9	15.3	Wooded areas and plant nurseries	Good
518	Guilin	Ziyuan County	Pinaceae	Nothotsuga longibracteata (W. C. Cheng) Hu ex C. N. Page	1000	28	87.7	11	Wooded areas and plant nurseries	Good
519	Guilin	Ziyuan County	Pinaceae	Tsuga chinensis (Franch.) E. Pritz.	1000	18	85.6	10	Wooded areas and plant nurseries	Good
520	Guilin	Ziyuan County	Pinaceae	Nothotsuga longibracteata (W. C. Cheng) Hu ex C. N. Page	1000	23	85.5	13.5	Wooded areas and plant nurseries	Good
521	Guilin	Ziyuan County	Pinaceae	Tsuga chinensis (Franch.) E. Pritz.	1000	20	85.5	10	Wooded areas and plant nurseries	Good
522	Guilin	Ziyuan County	Pinaceae	Tsuga chinensis (Franch.) E. Pritz.	1000	29	85	11	Wooded areas and plant nurseries	Good
523	Guilin	Ziyuan County	Pinaceae	Nothotsuga longibracteata (W. C. Cheng) Hu ex C. N. Page	1000	29	85	14	Wooded areas and plant nurseries	Good
524	Guilin	Ziyuan County	Pinaceae	Tsuga chinensis (Franch.) E. Pritz.	1000	16	85	10.5	Wooded areas and plant nurseries	Good
525	Guilin	Ziyuan County	Pinaceae	Tsuga chinensis (Franch.) E. Pritz.	1000	18	85	10	Wooded areas and plant nurseries	Good
526	Guilin	Ziyuan County	Pinaceae	Tsuga chinensis (Franch.) E. Pritz.	1000	18	85	10	Wooded areas and plant nurseries	Good
527	Guilin	Ziyuan County	Pinaceae	Tsuga chinensis (Franch.) E. Pritz.	1000	18	85	10.5	Wooded areas and plant nurseries	Good
528	Guilin	Ziyuan County	Pinaceae	Tsuga chinensis (Franch.) E. Pritz.	1000	18	85	10.5	Wooded areas and plant nurseries	Good
529	Guilin	Ziyuan County	Pinaceae	Tsuga chinensis (Franch.) E. Pritz.	1000	18	85	10.5	Wooded areas and plant nurseries	Good
530	Guilin	Ziyuan County	Pinaceae	Nothotsuga longibracteata (W. C. Cheng) Hu ex C. N. Page	1000	29	84	14.4	Wooded areas and plant nurseries	Good
531	Guilin	Ziyuan County	Pinaceae	Tsuga chinensis (Franch.) E. Pritz.	1000	14	83	11.5	Wooded areas and plant nurseries	Good
532	Guilin	Ziyuan County	Pinaceae	Tsuga chinensis (Franch.) E. Pritz.	1000	15	83	12	Wooded areas and plant nurseries	Good
533	Guilin	Ziyuan County	Pinaceae	Tsuga chinensis (Franch.) E. Pritz.	1000	12.4	83	11.1	Wooded areas and plant nurseries	Good
534	Guilin	Ziyuan County	Pinaceae	Tsuga chinensis (Franch.) E. Pritz.	1000	12.3	82	10.6	Wooded areas and plant nurseries	Good
535	Guilin	Ziyuan County	Pinaceae	Tsuga chinensis (Franch.) E. Pritz.	1000	11	81	9	Wooded areas and plant nurseries	Good
536	Guilin	Ziyuan County	Pinaceae	Tsuga chinensis (Franch.) E. Pritz.	1000	16	80.3	11.9	Wooded areas and plant nurseries	Good
537	Guilin	Ziyuan County	Pinaceae	Nothotsuga longibracteata (W. C. Cheng) Hu ex C. N. Page	1000	28	80	14.5	Wooded areas and plant nurseries	Good
538	Guilin	Ziyuan County	Pinaceae	Nothotsuga longibracteata (W. C. Cheng) Hu ex C. N. Page	1000	26	80	13.5	Wooded areas and plant nurseries	Good
539	Guilin	Ziyuan County	Pinaceae	Tsuga chinensis (Franch.) E. Pritz.	1000	14	80	11	Wooded areas and plant nurseries	Good
540	Guilin	Ziyuan County	Pinaceae	Tsuga chinensis (Franch.) E. Pritz.	1000	13	80	10.5	Wooded areas and plant nurseries	Good
541	Guilin	Ziyuan County	Pinaceae	Tsuga chinensis (Franch.) E. Pritz.	1000	12	79.9	9.8	Wooded areas and plant nurseries	Good
542	Guilin	Ziyuan County	Pinaceae	Tsuga chinensis (Franch.) E. Pritz.	1000	13	79	10	Wooded areas and plant nurseries	Good
543	Guilin	Ziyuan County	Pinaceae	Tsuga chinensis (Franch.) E. Pritz.	1200	25	146	9.5	Wooded areas and plant nurseries	Good
544	Guilin	Ziyuan County	Pinaceae	Tsuga chinensis (Franch.) E. Pritz.	1100	18	97	7.5	Wooded areas and plant nurseries	Good
545	Guilin	Ziyuan County	Pinaceae	Tsuga chinensis (Franch.) E. Pritz.	1000	20	85	9	Wooded areas and plant nurseries	Good
546	Guilin	Ziyuan County	Pinaceae	Tsuga chinensis (Franch.) E. Pritz.	1000	17	77	10.8	Wooded areas and plant nurseries	Good
547	Guilin	Ziyuan County	Pinaceae	Tsuga chinensis (Franch.) E. Pritz.	1000	24	88	7	Wooded areas and plant nurseries	Good
548	Guilin	Pingle County	Lauraceae	Camphora officinarum Nees.	1020	18.6	380.2	34.2	Villages and farmlands	Good
549	Guilin	Pingle County	Moraceae	Ficus concinna (Miq.) Miq.	1050	15	420	42	Residential districts	Good
550	Guilin	Pingle County	Moraceae	Ficus concinna (Miq.) Miq.	1000	15.9	290.2	38.2	Residential districts	Good
551	Guilin	Pingle County	Moraceae	Ficus concinna (Miq.) Miq.	1000	16.5	300.2	33	Residential districts	Good
552	Guilin	Pingle County	Moraceae	Ficus concinna (Miq.) Miq.	1000	14.5	290	32.5	Residential districts	Good
553	Guilin	Pingle County	Moraceae	Ficus concinna (Miq.) Miq.	1000	18.5	340	30	Villages and farmlands	Good
554	Guilin	Pingle County	Lauraceae	Camphora officinarum Nees.	1000	22.5	314	22.6	Villages and farmlands	Good
555	Guilin	Pingle County	Moraceae	Ficus concinna (Miq.) Miq.	1000	21	330.9	30	Villages and farmlands	Good
556	Guilin	Pingle County	Moraceae	Ficus concinna (Miq.) Miq.	1000	27	365	51	Villages and farmlands	Good
557	Guilin	Pingle County	Moraceae	Ficus concinna (Miq.) Miq.	1000	31	325	31	Villages and farmlands	Good
558	Guilin	Pingle County	Moraceae	Ficus concinna (Miq.) Miq.	1000	22	337	19	Villages and farmlands	Good
559	Guilin	Pingle County	Moraceae	Ficus concinna (Miq.) Miq.	1000	25	312	39	Villages and farmlands	Good
560	Guilin	Pingle County	Moraceae	Ficus concinna (Miq.) Miq.	1000	24	376	36	Villages and farmlands	Good
561	Guilin	Pingle County	Moraceae	Ficus concinna (Miq.) Miq.	1000	25	350	30	Villages and farmlands	Good
562	Guilin	Pingle County	Moraceae	Ficus concinna (Miq.) Miq.	1000	25	350	27.5	Villages and farmlands	Good
563	Guilin	Lipu City	Lauraceae	Phoebe bournei (Hemsl.) Yen C. Yang	1050	32	197	25	Wooded areas and plant nurseries	Good
564	Guilin	Lipu City	Moraceae	Ficus concinna (Miq.) Miq.	1200	37	438.9	15.5	Residential districts	Good
565	Guilin	Lipu City	Moraceae	Ficus concinna (Miq.) Miq.	1500	38	496.9	25.5	Residential districts	Good
566	Guilin	Lipu City	Moraceae	Ficus concinna (Miq.) Miq.	1000	39	306	40.5	Villages and farmlands	Good
567	Guilin	Lipu City	Lauraceae	Camphora officinarum Nees.	1000	6.5	296.6	16	Villages and farmlands	Good
568	Guilin	Lipu City	Moraceae	Ficus concinna (Miq.) Miq.	1050	22.4	401.3	41	Villages and farmlands	Good
569	Guilin	Lipu City	Moraceae	Ficus concinna (Miq.) Miq.	1000	16.2	308.9	30	Villages and farmlands	Good
570	Guilin	Lipu City	Lauraceae	Camphora officinarum Nees	1000	15	360	6.5	Villages and farmlands	Good
571	Guilin	Gongcheng County	Pinaceae	Keteleeria pubescens W. C. Cheng & L. K. Fu	1000	35	200	19	Villages and farmlands	Good
572	Guilin	Gongcheng County	Pinaceae	Keteleeria pubescens W. C. Cheng & L. K. Fu	1000	38	185	13	Villages and farmlands	Good
573	Guilin	Xiufeng District	Lauraceae	Camphora officinarum Nees.	760	25.8	287	28.5	Residential districts	Good
574	Guilin	Xiufeng District	Lauraceae	Camphora officinarum Nees.	500	24.4	219	38	Residential districts	Good
575	Guilin	Xiufeng District	Lauraceae	Camphora officinarum Nees.	680	21.2	267	25	Villages and farmlands	Good
576	Guilin	Xiufeng District	Lauraceae	Camphora officinarum Nees.	570	17.8	242	11	Villages and farmlands	Good
577	Guilin	Diecai District	Lauraceae	Camphora officinarum Nees.	540	22.5	229	33	Villages and farmlands	Good
578	Guilin	Qixing District	Lauraceae	Camphora officinarum Nees.	500	11.8	220	7.5	Residential districts	Good
579	Guilin	Yanshan District	Lauraceae	Camphora officinarum Nees.	550	22	223	37.4	Residential districts	Good
580	Guilin	Yanshan District	Lauraceae	Camphora officinarum Nees.	500	28	223	43	Residential districts	Good
581	Guilin	Yanshan District	Lauraceae	Camphora officinarum Nees.	600	20	253	22	Villages and farmlands	Good
582	Guilin	Yanshan District	Phyllanthaceae	Bischofia polycarpa (H. Lév.) Airy Shaw	550	19	235.5	22.5	Villages and farmlands	Moderate
583	Guilin	Yanshan District	Oleaceae	Osmanthus fragrans (Thunb.) Lour.	510	10	94.3	9.5	Villages and farmlands	Good
584	Guilin	Lingui District	Lauraceae	Camphora officinarum Nees.	800	15	292.9	8.9	Villages and farmlands	Good
585	Guilin	Lingui District	Oleaceae	Fraxinus griffithii C. B. Clarke	650	9.5	98.7	10.7	Villages and farmlands	Good
586	Guilin	Lingui District	Lauraceae	Camphora officinarum Nees	570	32.5	241	42	Villages and farmlands	Good
587	Guilin	Lingui District	Aquifoliaceae	Ilex chinensis Sims.	500	17.2	102.2	17.4	Villages and farmlands	Moderate
588	Guilin	Lingui District	Lamiaceae	Vitex quinata (Lour.) Will.	580	27	96.2	22.6	Villages and farmlands	Good
589	Guilin	Lingui District	Lauraceae	Camphora officinarum Nees.	736	30	280	42.8	Villages and farmlands	Good
590	Guilin	Lingui District	Lauraceae	Camphora officinarum Nees.	612	27.5	251.6	26.5	Villages and farmlands	Good
591	Guilin	Lingui District	Lauraceae	Camphora officinarum Nees.	600	23.3	253	27.6	Villages and farmlands	Good
592	Guilin	Lingui District	Lauraceae	Camphora officinarum Nees.	640	23	258.6	34	Villages and farmlands	Good
593	Guilin	Lingui District	Proteaceae	Camphora officinarum Nees.	500	27.9	109.6	17.4	Villages and farmlands	Moderate
594	Guilin	Lingui District	Lauraceae	Camphora officinarum Nees.	500	28.7	223.6	27	Villages and farmlands	Good
595	Guilin	Lingui District	Lauraceae	Camphora officinarum Nees.	530	29.8	228	27.4	Villages and farmlands	Good
596	Guilin	Lingui District	Lauraceae	Camphora officinarum Nees.	576	28.2	240.4	33.6	Villages and farmlands	Good
597	Guilin	Lingui District	Lauraceae	Camphora officinarum Nees.	510	23.3	224.5	30.4	Villages and farmlands	Good
598	Guilin	Lingui District	Moraceae	Ficus microcarpa L. f.	550	16	266.6	28.5	Villages and farmlands	Good
599	Guilin	Lingui District	Theaceae	Schima superba Gardner & Champ.	825	20.3	140.1	18.5	Villages and farmlands	Good
600	Guilin	Lingui District	Lauraceae	Camphora officinarum Nees	530	29.5	229.3	24.5	Villages and farmlands	Good
601	Guilin	Lingui District	Theaceae	Schima superba Gardner & Champ.	500	26.2	120	15.6	Villages and farmlands	Good
602	Guilin	Lingui District	Moraceae	Ficus microcarpa L. f.	780	16.5	297.8	26.5	Villages and farmlands	Good
603	Guilin	Lingui District	Moraceae	Ficus microcarpa L. f.	787	20	298.7	23.6	Villages and farmlands	Good
604	Guilin	Lingui District	Moraceae	Ficus microcarpa L. f.	635	8.1	280	27.2	Villages and farmlands	Good
605	Guilin	Lingui District	Lauraceae	Camphora officinarum Nees	502	20.1	221.3	40	Villages and farmlands	Good
606	Guilin	Lingui District	Moraceae	Ficus microcarpa L. f.	620	19.7	277.7	27.4	Villages and farmlands	Good
607	Guilin	Lingui District	Moraceae	Ficus microcarpa L. f.	703	23.2	289	34	Villages and farmlands	Good
608	Guilin	Lingui District	Lauraceae	Camphora officinarum Nees	540	18.5	232.4	17	Villages and farmlands	Moderate
609	Guilin	Lingui District	Moraceae	Ficus microcarpa L. f.	700	22	296.8	31	Villages and farmlands	Moderate
610	Guilin	Lingui District	Juglandaceae	Pterocarya stenoptera C. DC.	600	17.8	203	26.1	Villages and farmlands	Good
611	Guilin	Lingui District	Lauraceae	Camphora officinarum Nees	625	26	254.5	27.9	Villages and farmlands	Moderate
612	Guilin	Lingui District	Lauraceae	Camphora officinarum Nees	620	27	253.2	33.1	Villages and farmlands	Good
613	Guilin	Lingui District	Lauraceae	Camphora officinarum Nees	825	32	297.1	34.5	Villages and farmlands	Poor
614	Guilin	Lingui District	Oleaceae	Osmanthus fragrans (Thunb.) Lour.	725	11.1	100.6	16	Villages and farmlands	Good
615	Guilin	Lingui District	Oleaceae	Osmanthus fragrans (Thunb.) Lour.	795	9.8	101.9	18.2	Villages and farmlands	Good
616	Guilin	Lingui District	Cannabaceae	Celtis biondii Pamp.	530	15.2	156	13.8	Villages and farmlands	Good
617	Guilin	Lingui District	Fagaceae	Castanopsis carlesii (Hemsl.) Hayata	590	27.3	150	27.7	Villages and farmlands	Good
618	Guilin	Lingui District	Moraceae	Ficus microcarpa L. f.	700	19.7	315.3	32.3	Villages and farmlands	Good
619	Guilin	Lingui District	Moraceae	Ficus microcarpa L. f.	742	21.4	293	33.8	Villages and farmlands	Good
620	Guilin	Lingui District	Lauraceae	Camphora officinarum Nees.	670	28.5	265.9	26.3	Villages and farmlands	Good
621	Guilin	Lingui District	Moraceae	Ficus microcarpa L. f.	588	19.5	272.3	25.5	Villages and farmlands	Good
622	Guilin	Lingui District	Fagaceae	Castanopsis chinensis (Spreng.) Hance	517	21.8	139.5	19.1	Villages and farmlands	Good
623	Guilin	Lingui District	Moraceae	Ficus microcarpa L. f.	630	18.1	280.2	30	Villages and farmlands	Good
624	Guilin	Lingui District	Cupressaceae	Platycladus orientalis (L.) Franco	540	31.4	161.8	15.6	Villages and farmlands	Good
625	Guilin	Lingui District	Pinaceae	Cathaya argyrophylla Chun & Kuang	500	21	79.6	14.5	Wooded areas and plant nurseries	Good
626	Guilin	Lingui District	Pinaceae	Cathaya argyrophylla Chun & Kuang	500	24	89.2	15.5	Wooded areas and plant nurseries	Good
627	Guilin	Lingui District	Pinaceae	Cathaya argyrophylla Chun & Kuang	500	8	60	4.5	Wooded areas and plant nurseries	Good
628	Guilin	Lingui District	Pinaceae	Cathaya argyrophylla Chun & Kuang	500	15	62	8.3	Wooded areas and plant nurseries	Good
629	Guilin	Yangshuo County	Lauraceae	Camphora officinarum Nees.	510	11	210	15	Residential districts	Good
630	Guilin	Yangshuo County	Lauraceae	Camphora officinarum Nees.	850	16	290	16.5	Residential districts	Good
631	Guilin	Yangshuo County	Phyllanthaceae	Bischofia polycarpa (H. Lév.) Airy Shaw	550	16	235.6	12	Villages and farmlands	Good
632	Guilin	Yangshuo County	Lauraceae	Camphora officinarum Nees	550	18.8	203.7	31.2	Villages and farmlands	Good
633	Guilin	Yangshuo County	Fagaceae	Castanopsis sclerophylla (Lindl.) Schottky	700	16.2	219	20.5	Villages and farmlands	Good
634	Guilin	Yangshuo County	Oleaceae	Osmanthus fragrans (Thunb.) Lour.	550	18.5	100.3	21.1	Villages and farmlands	Good
635	Guilin	Yangshuo County	Lauraceae	Camphora officinarum Nees.	550	15	211.7	24.5	Villages and farmlands	Moderate
636	Guilin	Yangshuo County	Lauraceae	Camphora officinarum Nees.	500	23	220	21.5	Villages and farmlands	Moderate
637	Guilin	Yangshuo County	Lauraceae	Camphora officinarum Nees.	500	25	210	22.5	Villages and farmlands	Moderate
638	Guilin	Yangshuo County	Lauraceae	Camphora officinarum Nees.	600	20	250	17.5	Villages and farmlands	Moderate
639	Guilin	Yangshuo County	Lauraceae	Camphora officinarum Nees.	500	18	199	11	Villages and farmlands	Moderate
640	Guilin	Yangshuo County	Lauraceae	Camphora officinarum Nees.	500	23	218	26.5	Villages and farmlands	Moderate
641	Guilin	Yangshuo County	Lauraceae	Camphora officinarum Nees.	650	23	237.6	34	Villages and farmlands	Moderate
642	Guilin	Yangshuo County	Lauraceae	Camphora officinarum Nees.	650	20	238	31.2	Villages and farmlands	Moderate
643	Guilin	Yangshuo County	Lauraceae	Camphora officinarum Nees.	750	20	270	31.8	Villages and farmlands	Moderate
644	Guilin	Yangshuo County	Moraceae	Ficus microcarpa L. f.	500	14	254.6	31	Residential districts	Good
645	Guilin	Yangshuo County	Lauraceae	Camphora officinarum Nees	550	9	222.8	10	Villages and farmlands	Good
646	Guilin	Yangshuo County	Fagaceae	Castanopsis carlesii (Hemsl.) Hayata	510	13	138.5	13.5	Villages and farmlands	Good
647	Guilin	Yangshuo County	Moraceae	Ficus microcarpa L. f.	500	12	254.6	42.5	Villages and farmlands	Good
648	Guilin	Yangshuo County	Oleaceae	Osmanthus fragrans (Thunb.) Lour.	600	8	127.3	14.5	Villages and farmlands	Good
649	Guilin	Yangshuo County	Moraceae	Ficus microcarpa L. f.	500	13	254.6	23.5	Villages and farmlands	Good
650	Guilin	Yangshuo County	Moraceae	Ficus microcarpa L. f.	500	14	222.8	29	Villages and farmlands	Good
651	Guilin	Yangshuo County	Lauraceae	Camphora officinarum Nees.	550	13	229.2	21.3	Villages and farmlands	Good
652	Guilin	Yangshuo County	Lauraceae	Camphora officinarum Nees.	720	23	241.9	28.5	Villages and farmlands	Good
653	Guilin	Yangshuo County	Lauraceae	Camphora officinarum Nees.	700	22	264.2	22.3	Villages and farmlands	Good
654	Guilin	Yangshuo County	Lauraceae	Camphora officinarum Nees.	550	20	234	30	Villages and farmlands	Good
655	Guilin	Yangshuo County	Lauraceae	Camphora officinarum Nees.	500	20	207	29	Villages and farmlands	Good
656	Guilin	Yangshuo County	Lauraceae	Camphora officinarum Nees.	530	25	227.6	31.5	Villages and farmlands	Good
657	Guilin	Yangshuo County	Anacardiaceae	Choerospondias axillaris (Roxb.) B. L. Burtt & A. W. Hill	500	20	229.2	16.8	Villages and farmlands	Good
658	Guilin	Yangshuo County	Lauraceae	Camphora officinarum Nees.	510	25	216.5	23.7	Villages and farmlands	Good
659	Guilin	Yangshuo County	Lauraceae	Camphora officinarum Nees.	500	20	219.6	24.8	Villages and farmlands	Good
660	Guilin	Lingchuan County	Lauraceae	Camphora officinarum Nees.	600	20	216.6	23	Villages and farmlands	Good
661	Guilin	Lingchuan County	Lauraceae	Camphora officinarum Nees.	500	30	187.3	20	Villages and farmlands	Good
662	Guilin	Lingchuan County	Lauraceae	Camphora officinarum Nees.	500	20	184.7	18	Villages and farmlands	Good
663	Guilin	Lingchuan County	Lauraceae	Camphora officinarum Nees.	500	7	195.5	5	Villages and farmlands	Good
664	Guilin	Lingchuan County	Lauraceae	Camphora officinarum Nees.	800	28	248.4	45.5	Villages and farmlands	Good
665	Guilin	Lingchuan County	Lauraceae	Camphora officinarum Nees.	600	28	192.4	26	Villages and farmlands	Good
666	Guilin	Lingchuan County	Lauraceae	Camphora officinarum Nees.	600	25	248.4	17.5	Villages and farmlands	Good
667	Guilin	Lingchuan County	Lauraceae	Camphora officinarum Nees.	500	26	191.1	10.5	Villages and farmlands	Good
668	Guilin	Lingchuan County	Lauraceae	Camphora officinarum Nees.	650	16	248.4	11	Villages and farmlands	Good
669	Guilin	Lingchuan County	Lauraceae	Camphora officinarum Nees.	500	26	198.1	25	Villages and farmlands	Good
670	Guilin	Lingchuan County	Lauraceae	Camphora officinarum Nees.	550	24	163.4	18.5	Villages and farmlands	Good
671	Guilin	Lingchuan County	Lauraceae	Camphora officinarum Nees.	500	31	183.1	23.5	Residential districts	Good
672	Guilin	Lingchuan County	Lauraceae	Camphora officinarum Nees.	560	17	238.9	14.5	Villages and farmlands	Good
673	Guilin	Lingchuan County	Moraceae	Ficus concinna (Miq.) Miq.	500	20	250.3	30	Villages and farmlands	Good
674	Guilin	Lingchuan County	Moraceae	Ficus concinna(Miq.) Miq.	600	25	265.6	29	Villages and farmlands	Good
675	Guilin	Lingchuan County	Lauraceae	Camphora officinarum Nees.	500	24	248.4	37	Villages and farmlands	Good
676	Guilin	Lingchuan County	Lauraceae	Camphora officinarum Nees.	520	10	229.9	14.8	Villages and farmlands	Good
677	Guilin	Lingchuan County	Lauraceae	Camphora officinarum Nees.	500	34	213	26.5	Villages and farmlands	Good
678	Guilin	Lingchuan County	Lauraceae	Camphora officinarum Nees.	500	31	229.9	24.5	Villages and farmlands	Good
679	Guilin	Lingchuan County	Lauraceae	Camphora officinarum Nees.	500	29	200	27	Villages and farmlands	Good
680	Guilin	Lingchuan County	Lauraceae	Camphora officinarum Nees.	800	36	274.8	30	Villages and farmlands	Good
681	Guilin	Lingchuan County	Lauraceae	Camphora officinarum Nees.	500	39	219.8	41.5	Villages and farmlands	Good
682	Guilin	Lingchuan County	Lauraceae	Camphora officinarum Nees.	600	26	197.4	29	Villages and farmlands	Poor
683	Guilin	Lingchuan County	Lauraceae	Camphora officinarum Nees.	500	28	194.3	31	Villages and farmlands	Poor
684	Guilin	Lingchuan County	Fagaceae	Castanea henryi (Skan) Rehder & E. H. Wilson	500	16	138.2	20	Villages and farmlands	Good
685	Guilin	Lingchuan County	Lauraceae	Camphora officinarum Nees.	550	22	216.6	26.5	Villages and farmlands	Good
686	Guilin	Lingchuan County	Lauraceae	Camphora officinarum Nees.	550	38	233.1	32	Villages and farmlands	Good
687	Guilin	Lingchuan County	Oleaceae	Osmanthus fragrans (Thunb.) Lour.	500	14	92.4	20	Villages and farmlands	Good
688	Guilin	Lingchuan County	Phyllanthaceae	Bischofia polycarpa (H. Lév.) Airy Shaw	800	28	272.6	37	Villages and farmlands	Good
689	Guilin	Lingchuan County	Lauraceae	Camphora officinarum Nees.	500	20	210.2	12.5	Villages and farmlands	Good
690	Guilin	Lingchuan County	Lauraceae	Camphora officinarum Nees.	500	16	213.4	12	Villages and farmlands	Good
691	Guilin	Lingchuan County	Lauraceae	Camphora officinarum Nees.	500	16	207	19	Villages and farmlands	Good
692	Guilin	Lingchuan County	Fagaceae	Castanopsis fargesii Franch.	550	20	74.8	12	Villages and farmlands	Good
693	Guilin	Lingchuan County	Ginkgoaceae	Ginkgo biloba L.	600	24	140.1	19	Villages and farmlands	Good
694	Guilin	Lingchuan County	Ginkgoaceae	Ginkgo biloba L.	500	16	165.6	12.5	Villages and farmlands	Good
695	Guilin	Lingchuan County	Ginkgoaceae	Ginkgo biloba L.	500	20	181.5	14	Villages and farmlands	Good
696	Guilin	Lingchuan County	Ginkgoaceae	Ginkgo biloba L.	500	20	191.1	11	Villages and farmlands	Good
697	Guilin	Lingchuan County	Ginkgoaceae	Ginkgo biloba L.	500	24	168.8	10.5	Villages and farmlands	Good
698	Guilin	Lingchuan County	Ginkgoaceae	Ginkgo biloba L.	500	15	172	7.5	Villages and farmlands	Good
699	Guilin	Lingchuan County	Lauraceae	Phoebe bournei (Hemsl.) Yen C. Yang	500	46	121	26	Villages and farmlands	Good
700	Guilin	Lingchuan County	Lauraceae	Camphora officinarum Nees.	500	26	170.4	31	Villages and farmlands	Good
701	Guilin	Lingchuan County	Fagaceae	Castanopsis fargesii Franch.	550	18	78.3	16	Villages and farmlands	Good
702	Guilin	Lingchuan County	Fagaceae	Castanopsis carlesii (Hemsl.) Hayata	600	26	163.4	20.5	Villages and farmlands	Good
703	Guilin	Lingchuan County	Fagaceae	Castanopsis fargesii Franch.	600	22	98.4	19.5	Villages and farmlands	Good
704	Guilin	Quanzhou County	Lauraceae	Camphora officinarum Nees.	650	28	260	28	Residential districts	Good
705	Guilin	Quanzhou County	Lauraceae	Camphora officinarum Nees.	600	30	248	26	Villages and farmlands	Good
706	Guilin	Quanzhou County	Lauraceae	Camphora officinarum Nees.	500	27	215	47.5	Villages and farmlands	Good
707	Guilin	Quanzhou County	Lauraceae	Camphora officinarum Nees.	500	25	234	39	Villages and farmlands	Good
708	Guilin	Quanzhou County	Cupressaceae	Cupressus funebris Endl.	520	25	159.2	11	Villages and farmlands	Good
709	Guilin	Quanzhou County	Lauraceae	Camphora officinarum Nees	600	30	256.6	29	Villages and farmlands	Good
710	Guilin	Quanzhou County	Taxaceae	Taxus wallichiana var. mairei (Lemée & H. Lév.) L. K. Fu & Nan Li	950	25	146	20	Villages and farmlands	Good
711	Guilin	Quanzhou County	Lauraceae	Camphora officinarum Nees.	510	28	222	27	Villages and farmlands	Good
712	Guilin	Quanzhou County	Lauraceae	Camphora officinarum Nees.	500	13	221.3	8	Villages and farmlands	Good
713	Guilin	Quanzhou County	Lauraceae	Camphora officinarum Nees.	700	28	274	43	Villages and farmlands	Good
714	Guilin	Quanzhou County	Lauraceae	Camphora officinarum Nees.	500	25	222.9	28	Villages and farmlands	Good
715	Guilin	Quanzhou County	Phyllanthaceae	Bischofia polycarpa (H. Lév.) Airy Shaw	500	20	190.3	19.5	Villages and farmlands	Good
716	Guilin	Quanzhou County	Lauraceae	Camphora officinarum Nees	500	22	220.9	28.5	Villages and farmlands	Good
717	Guilin	Quanzhou County	Fabaceae	Styphnolobium japonicum (L.) Schott	540	20	146.5	16.5	Villages and farmlands	Good
718	Guilin	Quanzhou County	Lauraceae	Camphora officinarum Nees.	600	17	257.9	21	Villages and farmlands	Good
719	Guilin	Quanzhou County	Oleaceae	Osmanthus fragrans (Thunb.) Lour.	720	12	96.5	13	Villages and farmlands	Good
720	Guilin	Quanzhou County	Fagaceae	Quercus acutissima Carruth.	510	18	105.1	16.5	Villages and farmlands	Good
721	Guilin	Quanzhou County	Lauraceae	Camphora officinarum Nees	500	22	220.7	28.5	Villages and farmlands	Good
722	Guilin	Quanzhou County	Hamamelidaceae	Loropetalum chinense (R. Br.) Oliv.	500	10	44.6	8.5	Villages and farmlands	Moderate
723	Guilin	Quanzhou County	Lauraceae	Camphora officinarum Nees.	860	28	305	21.5	Villages and farmlands	Good
724	Guilin	Quanzhou County	Lauraceae	Camphora officinarum Nees.	500	32	221	27	Villages and farmlands	Good
725	Guilin	Quanzhou County	Lauraceae	Camphora officinarum Nees.	620	22	255	19	Villages and farmlands	Good
726	Guilin	Quanzhou County	Lauraceae	Camphora officinarum Nees.	700	25	262	27	Villages and farmlands	Good
727	Guilin	Quanzhou County	Lauraceae	Camphora officinarum Nees.	550	26	237	22.5	Villages and farmlands	Good
728	Guilin	Quanzhou County	Lauraceae	Camphora officinarum Nees.	600	25	252	29	Villages and farmlands	Good
729	Guilin	Quanzhou County	Lauraceae	Camphora officinarum Nees.	600	18	248	19	Villages and farmlands	Good
730	Guilin	Quanzhou County	Lauraceae	Camphora officinarum Nees.	800	22	287	17	Villages and farmlands	Good
731	Guilin	Quanzhou County	Anacardiaceae	Camphora officinarum Nees.	550	25	197.5	18	Villages and farmlands	Good
732	Guilin	Quanzhou County	Lauraceae	Camphora officinarum Nees.	700	18	267.5	19	Villages and farmlands	Good
733	Guilin	Quanzhou County	Lauraceae	Camphora officinarum Nees.	550	22	238	39	Villages and farmlands	Good
734	Guilin	Quanzhou County	Lauraceae	Camphora officinarum Nees.	550	27	235	42	Villages and farmlands	Good
735	Guilin	Quanzhou County	Lauraceae	Camphora officinarum Nees.	500	33	228	40	Villages and farmlands	Good
736	Guilin	Quanzhou County	Lauraceae	Camphora officinarum Nees.	550	22	236	38	Villages and farmlands	Good
737	Guilin	Quanzhou County	Ginkgoaceae	Ginkgo biloba L.	580	26	240	25	Villages and farmlands	Good
738	Guilin	Xing'an County	Phyllanthaceae	Bischofia polycarpa (H. Lév.) Airy Shaw	700	22	136.9	26	Residential districts	Poor
739	Guilin	Xing'an County	Lauraceae	Camphora officinarum Nees	520	24	199	13	Villages and farmlands	Poor
740	Guilin	Xing'an County	Oleaceae	Osmanthus fragrans (Thunb.) Lour.	500	18	90	25	Villages and farmlands	Good
741	Guilin	Xing'an County	Lauraceae	Camphora officinarum Nees.	600	26	242	31	Villages and farmlands	Good
742	Guilin	Xing'an County	Lauraceae	Camphora officinarum Nees.	500	20	219	20	Villages and farmlands	Good
743	Guilin	Xing'an County	Lauraceae	Camphora officinarum Nees.	500	28	203	21.5	Villages and farmlands	Good
744	Guilin	Xing'an County	Lauraceae	Camphora officinarum Nees.	500	30	232	20.5	Villages and farmlands	Good
745	Guilin	Xing'an County	Lauraceae	Camphora officinarum Nees.	500	28	203	27	Villages and farmlands	Good
746	Guilin	Xing'an County	Lauraceae	Camphora officinarum Nees.	800	30	226	26.5	Villages and farmlands	Good
747	Guilin	Xing'an County	Lauraceae	Camphora officinarum Nees.	510	16	200	11.5	Villages and farmlands	Good
748	Guilin	Xing'an County	Lauraceae	Camphora officinarum Nees.	500	19	200	31.5	Villages and farmlands	Good
749	Guilin	Xing'an County	Lauraceae	Camphora officinarum Nees.	600	25	167	26	Villages and farmlands	Good
750	Guilin	Xing'an County	Lauraceae	Camphora officinarum Nees.	600	24	156	20.5	Villages and farmlands	Good
751	Guilin	Xing'an County	Lauraceae	Camphora officinarum Nees.	500	16	237	22.5	Villages and farmlands	Good
752	Guilin	Xing'an County	Lauraceae	Camphora officinarum Nees.	500	26	220	9	Villages and farmlands	Good
753	Guilin	Xing'an County	Fagaceae	Quercus acutissima Carruth.	500	22	155	13.5	Villages and farmlands	Good
754	Guilin	Xing'an County	Theaceae	Schima superba Gardner & Champ.	500	20	148	15	Villages and farmlands	Good
755	Guilin	Xing'an County	Taxaceae	Taxus wallichiana var. mairei (Lemée & H. Lév.) L. K. Fu & Nan Li	500	12	100	5.9	Villages and farmlands	Good
756	Guilin	Xing'an County	Oleaceae	Osmanthus fragrans (Thunb.) Lour.	500	8	115	16.5	Villages and farmlands	Good
757	Guilin	Xing'an County	Moraceae	Morus cathayana Hemsl.	500	14	115	8	Villages and farmlands	Good
758	Guilin	Xing'an County	Lauraceae	Camphora officinarum Nees.	500	11	210	12	Villages and farmlands	Good
759	Guilin	Xing'an County	Fagaceae	Quercus acutissima Carruth.	800	14	126	8	Villages and farmlands	Good
760	Guilin	Xing'an County	Pinaceae	Tsuga chinensis (Franch.) E. Pritz.	550	11	57.6	9.5	Wooded areas and plant nurseries	Good
761	Guilin	Xing'an County	Pinaceae	Tsuga chinensis (Franch.) E. Pritz.	850	13	64.6	10	Wooded areas and plant nurseries	Good
762	Guilin	Xing'an County	Pinaceae	Tsuga chinensis (Franch.) E. Pritz.	900	13	68.4	8	Wooded areas and plant nurseries	Good
763	Guilin	Xing'an County	Pinaceae	Tsuga chinensis (Franch.) E. Pritz.	500	13	55	8.8	Wooded areas and plant nurseries	Good
764	Guilin	Xing'an County	Pinaceae	Tsuga chinensis (Franch.) E. Pritz.	900	12	73	10	Wooded areas and plant nurseries	Good
765	Guilin	Xing'an County	Pinaceae	Tsuga chinensis (Franch.) E. Pritz.	900	12	62	12	Wooded areas and plant nurseries	Good
766	Guilin	Xing'an County	Pinaceae	Tsuga chinensis (Franch.) E. Pritz.	550	13	57	11	Wooded areas and plant nurseries	Good
767	Guilin	Yongfu County	Lauraceae	Camphora officinarum Nees.	520	33	223	36	Villages and farmlands	Good
768	Guilin	Yongfu County	Lauraceae	Camphora officinarum Nees.	590	36	246	24	Villages and farmlands	Good
769	Guilin	Yongfu County	Fagaceae	Castanopsis hystrix Hook. f. & Thomson ex A. DC.	550	26	146	27	Villages and farmlands	Good
770	Guilin	Yongfu County	Fagaceae	Castanopsis carlesii (Hemsl.) Hayata	500	24	137	9.5	Villages and farmlands	Poor
771	Guilin	Yongfu County	Lauraceae	Camphora officinarum Nees.	700	31	274	15.5	Villages and farmlands	Poor
772	Guilin	Yongfu County	Fagaceae	Castanopsis sclerophylla (Lindl.) Schottky	600	30	165	20	Villages and farmlands	Good
773	Guilin	Yongfu County	Lauraceae	Camphora officinarum Nees.	600	32	258	19	Villages and farmlands	Good
774	Guilin	Yongfu County	Lauraceae	Camphora officinarum Nees.	550	21	245	29.5	Villages and farmlands	Good
775	Guilin	Yongfu County	Fagaceae	Castanopsis chinensis (Spreng.) Hance	720	24	178	19	Villages and farmlands	Good
776	Guilin	Yongfu County	Fagaceae	Castanopsis chinensis (Spreng.) Hance	600	26	160	13.5	Villages and farmlands	Good
777	Guilin	Yongfu County	Lauraceae	Camphora officinarum Nees.	530	27	232	23	Residential districts	Good
778	Guilin	Yongfu County	Lauraceae	Camphora officinarum Nees.	505	30	222	33	Villages and farmlands	Good
779	Guilin	Yongfu County	Lauraceae	Camphora officinarum Nees.	500	15	226	9.6	Villages and farmlands	Good
780	Guilin	Yongfu County	Lauraceae	Camphora officinarum Nees.	550	22	237	30	Villages and farmlands	Good
781	Guilin	Yongfu County	Lauraceae	Camphora officinarum Nees.	560	30	240	29	Villages and farmlands	Good
782	Guilin	Yongfu County	Fagaceae	Castanopsis hystrix Hook. f. & Thomson ex A. DC.	650	30.6	168.7	25.4	Villages and farmlands	Good
783	Guilin	Yongfu County	Fagaceae	Castanopsis chinensis (Spreng.) Hance	520	30	138.2	10	Villages and farmlands	Good
784	Guilin	Yongfu County	Fagaceae	Castanopsis chinensis (Spreng.) Hance	580	30	152.9	15	Villages and farmlands	Good
785	Guilin	Yongfu County	Theaceae	Schima superba Gardner & Champ.	500	25	121	15	Villages and farmlands	Good
786	Guilin	Yongfu County	Fagaceae	Castanopsis chinensis (Spreng.) Hance	800	30	181.5	20	Villages and farmlands	Good
787	Guilin	Yongfu County	Fagaceae	Castanopsis chinensis(Spreng.) Hance	500	25	137.1	20	Villages and farmlands	Good
788	Guilin	Yongfu County	Fagaceae	Castanopsis hystrix Hook. f. & Thomson ex A. DC.	630	20	159.2	10	Villages and farmlands	Good
789	Guilin	Guanyang County	Lauraceae	Camphora officinarum Nees.	550	35	241	28	Villages and farmlands	Good
790	Guilin	Guanyang County	Lauraceae	Camphora officinarum Nees.	550	25	230	30	Villages and farmlands	Good
791	Guilin	Guanyang County	Lauraceae	Camphora officinarum Nees.	600	22	248	23	Villages and farmlands	Good
792	Guilin	Guanyang County	Lauraceae	Camphora officinarum Nees.	650	24	258	28.4	Villages and farmlands	Good
793	Guilin	Guanyang County	Lauraceae	Camphora officinarum Nees.	570	20	239	24.7	Villages and farmlands	Good
794	Guilin	Guanyang County	Lauraceae	Camphora officinarum Nees.	550	20	238	30	Villages and farmlands	Good
795	Guilin	Guanyang County	Lauraceae	Camphora officinarum Nees.	510	19	223	22.5	Villages and farmlands	Good
796	Guilin	Guanyang County	Fabaceae	Platyosprion platycarpum (Maxim.) Maxim.	550	24	151	24.5	Villages and farmlands	Moderate
797	Guilin	Guanyang County	Lauraceae	Camphora officinarum Nees.	500	12	223	11.5	Villages and farmlands	Good
798	Guilin	Guanyang County	Lauraceae	Camphora officinarum Nees.	550	25	235	24	Villages and farmlands	Good
799	Guilin	Guanyang County	Lauraceae	Camphora officinarum Nees.	550	24	240	19	Villages and farmlands	Good
800	Guilin	Guanyang County	Lauraceae	Camphora officinarum Nees.	500	18	230	25	Villages and farmlands	Good
801	Guilin	Guanyang County	Lauraceae	Camphora officinarum Nees.	500	30	206	46	Villages and farmlands	Good
802	Guilin	Guanyang County	Lauraceae	Camphora officinarum Nees.	550	25	224	26	Villages and farmlands	Good
803	Guilin	Guanyang County	Podocarpaceae	Podocarpus macrophyllus (Thunb.) Sweet	800	9	112	7.2	Villages and farmlands	Poor
804	Guilin	Guanyang County	Taxaceae	Taxus wallichiana var. mairei (Lemée & H. Lév.) L. K. Fu & Nan Li	600	23	115	19.1	Villages and farmlands	Good
805	Guilin	Guanyang County	Taxaceae	Taxus wallichiana var. mairei (Lemée & H. Lév.) L. K. Fu & Nan Li	550	19	110	15.1	Villages and farmlands	Good
806	Guilin	Guanyang County	Taxaceae	Taxus wallichiana var. mairei (Lemée & H. Lév.) L. K. Fu & Nan Li	550	19	105	12.4	Villages and farmlands	Good
807	Guilin	Guanyang County	Taxaceae	Taxus wallichiana var. mairei (Lemée & H. Lév.) L. K. Fu & Nan Li	540	14	108	13.8	Villages and farmlands	Good
808	Guilin	Guanyang County	Taxaceae	Taxus wallichiana var. mairei (Lemée & H. Lév.) L. K. Fu & Nan Li	600	18	116	16	Villages and farmlands	Good
809	Guilin	Guanyang County	Taxaceae	Taxus wallichiana var. mairei (Lemée & H. Lév.) L. K. Fu & Nan Li	750	15	130	12	Villages and farmlands	Good
810	Guilin	Guanyang County	Taxaceae	Taxus wallichiana var. mairei (Lemée & H. Lév.) L. K. Fu & Nan Li	500	20	105	14.1	Villages and farmlands	Good
811	Guilin	Guanyang County	Taxaceae	Taxus wallichiana var. mairei (Lemée & H. Lév.) L. K. Fu & Nan Li	700	27.5	124	13.6	Villages and farmlands	Good
812	Guilin	Guanyang County	Ginkgoaceae	Ginkgo biloba L.	500	25	121	17.4	Villages and farmlands	Good
813	Guilin	Guanyang County	Ginkgoaceae	Ginkgo biloba L.	500	30	136	20.5	Villages and farmlands	Good
814	Guilin	Guanyang County	Ginkgoaceae	Ginkgo biloba L.	600	32	175	25.5	Villages and farmlands	Good
815	Guilin	Guanyang County	Lauraceae	Camphora officinarum Nees.	500	24	224	21	Residential districts	Good
816	Guilin	Guanyang County	Lauraceae	Camphora officinarum Nees.	550	32	231	22	Villages and farmlands	Good
817	Guilin	Guanyang County	Lauraceae	Camphora officinarum Nees.	550	30	240	27	Villages and farmlands	Good
818	Guilin	Guanyang County	Pinaceae	Nothotsuga longibracteata (W. C. Cheng) Hu ex C. N. Page	520	18	55.6	9	Wooded areas and plant nurseries	Poor
819	Guilin	Guanyang County	Pinaceae	Nothotsuga longibracteata (W. C. Cheng) Hu ex C. N. Page	800	16	64	9.5	Wooded areas and plant nurseries	Moderate
820	Guilin	Guanyang County	Pinaceae	Nothotsuga longibracteata (W. C. Cheng) Hu ex C. N. Page	550	21	57.1	8.5	Wooded areas and plant nurseries	Poor
821	Guilin	Guanyang County	Pinaceae	Nothotsuga longibracteata (W. C. Cheng) Hu ex C. N. Page	600	15	58.4	9	Wooded areas and plant nurseries	Poor
822	Guilin	Guanyang County	Pinaceae	Nothotsuga longibracteata (W. C. Cheng) Hu ex C. N. Page	650	19	59.8	12	Wooded areas and plant nurseries	Good
823	Guilin	Guanyang County	Magnoliaceae	Liriodendron chinense (Hemsl.) Sarg.	500	26	87.7	18	Wooded areas and plant nurseries	Good
824	Guilin	Guanyang County	Pinaceae	Nothotsuga longibracteata (W. C. Cheng) Hu ex C. N. Page	800	22	63	6.5	Wooded areas and plant nurseries	Moderate
825	Guilin	Guanyang County	Pinaceae	Nothotsuga longibracteata (W. C. Cheng) Hu ex C. N. Page	550	18	57	13.5	Wooded areas and plant nurseries	Moderate
826	Guilin	Guanyang County	Pinaceae	Nothotsuga longibracteata (W. C. Cheng) Hu ex C. N. Page	850	18	64	10	Wooded areas and plant nurseries	Moderate
827	Guilin	Longsheng County	Lauraceae	Camphora officinarum Nees.	800	30	250	32	Residential districts	Moderate
828	Guilin	Longsheng County	Lauraceae	Camphora officinarum Nees.	750	25	230	43	Residential districts	Moderate
829	Guilin	Longsheng County	Lauraceae	Camphora officinarum Nees.	800	22	255	35.5	Residential districts	Moderate
830	Guilin	Longsheng County	Fagaceae	Castanopsis hystrix Hook. f. & Thomson ex A. DC.	600	22	120	11	Residential districts	Good
831	Guilin	Longsheng County	Fagaceae	Castanopsis hystrix Hook. f. & Thomson ex A. DC.	700	24	162	23	Villages and farmlands	Good
832	Guilin	Longsheng County	Fagaceae	Castanopsis chinensis (Spreng.) Hance	900	21	202	19	Villages and farmlands	Good
833	Guilin	Longsheng County	Lauraceae	Machilus leptophylla Hand.-Mazz.	550	23	136	17.5	Villages and farmlands	Good
834	Guilin	Longsheng County	Taxaceae	Taxus wallichiana var. mairei (Lemée & H. Lév.) L. K. Fu & Nan Li	500	23	116	11	Villages and farmlands	Good
835	Guilin	Longsheng County	Taxaceae	Taxus wallichiana var. mairei (Lemée & H. Lév.) L. K. Fu & Nan Li	900	22	117	14	Villages and farmlands	Good
836	Guilin	Longsheng County	Meliaceae	Toona ciliata M. Roem.	520	20	194.3	9	Villages and farmlands	Moderate
837	Guilin	Longsheng County	Lauraceae	Camphora officinarum Nees.	500	22	210	17	Villages and farmlands	Good
838	Guilin	Longsheng County	Lauraceae	Camphora officinarum Nees.	500	24	217	12	Villages and farmlands	Good
839	Guilin	Longsheng County	Lauraceae	Camphora officinarum Nees.	600	20	221	26.5	Villages and farmlands	Good
840	Guilin	Longsheng County	Moraceae	Ficus microcarpa L. f.	500	26	230	41	Residential districts	Good
841	Guilin	Longsheng County	Lauraceae	Camphora officinarum Nees.	600	25	230	29	Villages and farmlands	Good
842	Guilin	Longsheng County	Fagaceae	Castanopsis tibetana Hance.	500	17	150	13	Villages and farmlands	Poor
843	Guilin	Longsheng County	Fagaceae	Castanopsis tibetana Hance.	550	15	115	13	Villages and farmlands	Moderate
844	Guilin	Longsheng County	Taxaceae	Taxus wallichiana var. mairei (Lemée & H. Lév.) L. K. Fu & Nan Li	650	22	120	19	Villages and farmlands	Good
845	Guilin	Longsheng County	Fagaceae	Castanopsis tibetana Hance	550	13	106	10	Villages and farmlands	Good
846	Guilin	Longsheng County	Magnoliaceae	Liriodendron chinense (Hemsl.) Sarg.	550	25	106.6	15	Villages and farmlands	Good
847	Guilin	Longsheng County	Taxaceae	Taxus wallichiana var. mairei (Lemée & H. Lév.) L. K. Fu & Nan Li	520	9	127.3	8	Villages and farmlands	Good
848	Guilin	Longsheng County	Fagaceae	Castanopsis hystrix Hook. f. & Thomson ex A. DC.	500	15	156.1	15	Villages and farmlands	Good
849	Guilin	Longsheng County	Lauraceae	Phoebe bournei (Hemsl.) Yen C. Yang	500	20	86	19.5	Villages and farmlands	Good
850	Guilin	Longsheng County	Fagaceae	Castanopsis hystrix Hook. f. & Thomson ex A. DC.	500	25	153	15.5	Villages and farmlands	Good
851	Guilin	Longsheng County	Fagaceae	Castanopsis hystrix Hook. f. & Thomson ex A. DC.	500	20	143	20	Villages and farmlands	Good
852	Guilin	Longsheng County	Altingiaceae	Liquidambar formosana Hance	500	21	124	9.5	Villages and farmlands	Good
853	Guilin	Longsheng County	Fagaceae	Castanopsis hystrix Hook. f. & Thomson ex A. DC.	500	26	140	16.1	Villages and farmlands	Good
854	Guilin	Longsheng County	Altingiaceae	Liquidambar formosana Hance.	550	22	134.6	15	Villages and farmlands	Good
855	Guilin	Longsheng County	Fagaceae	Quercus glauca Thunb.	500	15	79.6	15.5	Villages and farmlands	Good
856	Guilin	Longsheng County	Lauraceae	Camphora officinarum Nees	500	18	207	37.3	Villages and farmlands	Good
857	Guilin	Longsheng County	Fagaceae	Castanopsis carlesii (Hemsl.) Hayata	500	25	54	11	Wooded areas and plant nurseries	Good
858	Guilin	Longsheng County	Fagaceae	Fagus longipetiolata Seemen.	500	26	89.1	16	Wooded areas and plant nurseries	Good
859	Guilin	Longsheng County	Fagaceae	Fagus longipetiolata Seemen.	500	19	76.5	10	Wooded areas and plant nurseries	Good
860	Guilin	Longsheng County	Fagaceae	Fagus longipetiolata Seemen.	500	18	77.6	10	Wooded areas and plant nurseries	Good
861	Guilin	Longsheng County	Fagaceae	Fagus longipetiolata Seemen.	500	26	93.3	16.5	Wooded areas and plant nurseries	Good
862	Guilin	Longsheng County	Fagaceae	Fagus longipetiolata Seemen.	500	20	77.5	20	Wooded areas and plant nurseries	Good
863	Guilin	Longsheng County	Fagaceae	Fagus longipetiolata Seemen.	500	15	88.2	23.5	Wooded areas and plant nurseries	Good
864	Guilin	Longsheng County	Theaceae	Schima superba Gardner & Champ.	510	25	109.8	23.5	Wooded areas and plant nurseries	Good
865	Guilin	Longsheng County	Lauraceae	Sassafras tzumu (Hemsl.) Hemsl.	500	19	81.5	11.5	Wooded areas and plant nurseries	Good
866	Guilin	Longsheng County	Fagaceae	Quercus glauca Thunb.	550	20	130	9	Villages and farmlands	Good
867	Guilin	Longsheng County	Theaceae	Schima superba Gardner & Champ.	500	35	150	10	Villages and farmlands	Good
868	Guilin	Longsheng County	Ginkgoaceae	Ginkgo biloba L.	900	20	150	7	Villages and farmlands	Good
869	Guilin	Longsheng County	Ginkgoaceae	Ginkgo biloba L.	900	20	150	7	Villages and farmlands	Good
870	Guilin	Longsheng County	Theaceae	Schima superba Gardner & Champ.	500	35	150	10	Villages and farmlands	Good
871	Guilin	Longsheng County	Fagaceae	Castanopsis chinensis (Spreng.) Hance	500	19	140	7	Villages and farmlands	Good
872	Guilin	Longsheng County	Fagaceae	Castanopsis chinensis (Spreng.) Hance	500	19	148	7	Villages and farmlands	Good
873	Guilin	Longsheng County	Fagaceae	Castanopsis chinensis (Spreng.) Hance	500	19	150	7	Villages and farmlands	Good
874	Guilin	Longsheng County	Altingiaceae	Liquidambar formosana Hance	500	27	92	10	Villages and farmlands	Good
875	Guilin	Longsheng County	Pinaceae	Pinus kwangtungensis Chun ex Tsiang	500	20	80	9	Villages and farmlands	Good
876	Guilin	Longsheng County	Pinaceae	Pinus kwangtungensis Chun ex Tsiang	500	12	81	9.5	Villages and farmlands	Good
877	Guilin	Longsheng County	Pinaceae	Pinus kwangtungensis Chun ex Tsiang	500	10	80	8.5	Villages and farmlands	Good
878	Guilin	Longsheng County	Pinaceae	Pinus kwangtungensis Chun ex Tsiang	520	12	80	9	Villages and farmlands	Good
879	Guilin	Longsheng County	Pinaceae	Pinus kwangtungensis Chun ex Tsiang	500	10	80	19	Villages and farmlands	Good
880	Guilin	Longsheng County	Pinaceae	Pinus kwangtungensis Chun ex Tsiang	500	15	83	15	Villages and farmlands	Good
881	Guilin	Longsheng County	Taxaceae	Taxus wallichiana var. mairei (Lemée & H. Lév.) L. K. Fu & Nan Li	650	20	115	21	Villages and farmlands	Moderate
882	Guilin	Longsheng County	Taxaceae	Taxus wallichiana var. mairei (Lemée & H. Lév.) L. K. Fu & Nan Li	500	27	105	11	Villages and farmlands	Moderate
883	Guilin	Longsheng County	Taxaceae	Taxus wallichiana var. mairei (Lemée & H. Lév.) L. K. Fu & Nan Li	550	18	110	16.5	Villages and farmlands	Moderate
884	Guilin	Longsheng County	Taxaceae	Taxus wallichiana var. mairei (Lemée & H. Lév.) L. K. Fu & Nan Li	500	30	105	11.5	Villages and farmlands	Moderate
885	Guilin	Longsheng County	Taxaceae	Taxus wallichiana var. mairei (Lemée & H. Lév.) L. K. Fu & Nan Li	600	30	117	9.5	Villages and farmlands	Moderate
886	Guilin	Longsheng County	Fagaceae	Castanea henryi (Skan) Rehder & E. H. Wilson	500	20	180	18	Villages and farmlands	Moderate
887	Guilin	Longsheng County	Fagaceae	Castanea henryi (Skan) Rehder & E. H. Wilson	500	22	180	13	Villages and farmlands	Good
888	Guilin	Longsheng County	Fagaceae	Castanea henryi (Skan) Rehder & E. H. Wilson	500	25	160	11	Villages and farmlands	Poor
889	Guilin	Longsheng County	Fagaceae	Castanea henryi (Skan) Rehder & E. H. Wilson	500	26	130	10.5	Villages and farmlands	Good
890	Guilin	Longsheng County	Fagaceae	Castanea henryi (Skan) Rehder & E. H. Wilson	500	15	130	13.5	Villages and farmlands	Good
891	Guilin	Longsheng County	Fagaceae	Castanea henryi (Skan) Rehder & E. H. Wilson	500	30	156	10	Villages and farmlands	Good
892	Guilin	Longsheng County	Fagaceae	Castanea henryi (Skan) Rehder & E. H. Wilson	500	20	207	11	Villages and farmlands	Good
893	Guilin	Longsheng County	Taxaceae	Taxus wallichiana var. mairei (Lemée & H. Lév.) L. K. Fu & Nan Li	500	30	96	19	Villages and farmlands	Good
894	Guilin	Longsheng County	Taxaceae	Taxus wallichiana var. mairei (Lemée & H. Lév.) L. K. Fu & Nan Li	500	14	159	10.5	Villages and farmlands	Good
895	Guilin	Longsheng County	Cupressaceae	Cunninghamia lanceolata (Lamb.) Hook.	500	32	140	15.5	Villages and farmlands	Good
896	Guilin	Longsheng County	Cupressaceae	Cunninghamia lanceolata (Lamb.) Hook.	500	25	136	6.5	Villages and farmlands	Good
897	Guilin	Longsheng County	Fagaceae	Castanea henryi (Skan) Rehder & E. H. Wilson	500	45	130	23.5	Villages and farmlands	Good
898	Guilin	Longsheng County	Taxaceae	Taxus wallichiana var. mairei (Lemée & H. Lév.) L. K. Fu & Nan Li	500	22	81	9	Villages and farmlands	Good
899	Guilin	Longsheng County	Fagaceae	Castanea henryi (Skan) Rehder & E. H. Wilson	500	20	140	18	Villages and farmlands	Good
900	Guilin	Longsheng County	Taxaceae	Taxus wallichiana var. mairei (Lemée & H. Lév.) L. K. Fu & Nan Li	500	35	120	14	Villages and farmlands	Good
901	Guilin	Longsheng County	Cupressaceae	Cunninghamia lanceolata (Lamb.) Hook.	500	35	110	13.5	Villages and farmlands	Good
902	Guilin	Longsheng County	Taxaceae	Taxus wallichiana var. mairei (Lemée & H. Lév.) L. K. Fu & Nan Li	500	18	90	14.5	Villages and farmlands	Good
903	Guilin	Longsheng County	Taxaceae	Taxus wallichiana var. mairei (Lemée & H. Lév.) L. K. Fu & Nan Li	500	20	100	11	Villages and farmlands	Good
904	Guilin	Longsheng County	Taxaceae	Taxus wallichiana var. mairei (Lemée & H. Lév.) L. K. Fu & Nan Li	800	30	105	13	Villages and farmlands	Good
905	Guilin	Longsheng County	Taxaceae	Taxus wallichiana var. mairei (Lemée & H. Lév.) L. K. Fu & Nan Li	550	26	100	13	Villages and farmlands	Good
906	Guilin	Longsheng County	Fagaceae	Castanopsis chinensis (Spreng.) Hance	550	38	137	16	Villages and farmlands	Poor
907	Guilin	Longsheng County	Podocarpaceae	Nageia nagi (Thunb.) Kuntze.	550	35	152	11.3	Villages and farmlands	Good
908	Guilin	Longsheng County	Podocarpaceae	Nageia nagi (Thunb.) Kuntze.	550	34	114	12	Villages and farmlands	Good
909	Guilin	Longsheng County	Fagaceae	Castanopsis hystrix Hook. f. & Thomson ex A. DC.	550	26	92.3	9	Villages and farmlands	Moderate
910	Guilin	Longsheng County	Fagaceae	Castanopsis hystrix Hook. f. & Thomson ex A. DC.	550	23	136	7	Villages and farmlands	Moderate
911	Guilin	Longsheng County	Fagaceae	Castanopsis hystrix Hook. f. & Thomson ex A. DC.	550	32	143	16	Villages and farmlands	Good
912	Guilin	Longsheng County	Fagaceae	Castanopsis hystrix Hook. f. & Thomson ex A. DC.	500	32	143	16	Villages and farmlands	Good
913	Guilin	Longsheng County	Fagaceae	Castanopsis hystrix Hook. f. & Thomson ex A. DC.	500	23	136	7	Villages and farmlands	Good
914	Guilin	Longsheng County	Cupressaceae	Cunninghamia lanceolata (Lamb.) Hook.	700	40	160	7	Villages and farmlands	Good
915	Guilin	Longsheng County	Hamamelidaceae	Loropetalum chinense (R. Br.) Oliv.	800	4	60	8	Villages and farmlands	Good
916	Guilin	Longsheng County	Fagaceae	Castanopsis fargesii Franch.	900	21	74	9	Wooded areas and plant nurseries	Good
917	Guilin	Longsheng County	Fagaceae	Castanopsis fargesii Franch.	900	29	110	14	Wooded areas and plant nurseries	Good
918	Guilin	Longsheng County	Fagaceae	Castanopsis fargesii Franch.	800	19	64	8	Wooded areas and plant nurseries	Good
919	Guilin	Longsheng County	Fagaceae	Castanopsis faberi Hance.	800	27	228	13.5	Wooded areas and plant nurseries	Good
920	Guilin	Longsheng County	Pinaceae	Cathaya argyrophylla Chun & Kuang	500	12.9	42	10.5	Wooded areas and plant nurseries	Good
921	Guilin	Longsheng County	Pinaceae	Cathaya argyrophylla Chun & Kuang	500	14.4	41.4	3.9	Wooded areas and plant nurseries	Good
922	Guilin	Longsheng County	Pinaceae	Cathaya argyrophylla Chun & Kuang	500	14.6	44.3	6.3	Wooded areas and plant nurseries	Good
923	Guilin	Longsheng County	Pinaceae	Cathaya argyrophylla Chun & Kuang	500	13.1	48	5.4	Wooded areas and plant nurseries	Good
924	Guilin	Longsheng County	Pinaceae	Cathaya argyrophylla Chun & Kuang	500	9.3	51.9	6.5	Wooded areas and plant nurseries	Good
925	Guilin	Longsheng County	Pinaceae	Cathaya argyrophylla Chun & Kuang	500	9.8	42	7.4	Wooded areas and plant nurseries	Good
926	Guilin	Longsheng County	Pinaceae	Cathaya argyrophylla Chun & Kuang	500	15.4	42.7	6.8	Wooded areas and plant nurseries	Good
927	Guilin	Longsheng County	Pinaceae	Cathaya argyrophylla Chun & Kuang	500	9.8	37.3	7	Wooded areas and plant nurseries	Good
928	Guilin	Longsheng County	Pinaceae	Cathaya argyrophylla Chun & Kuang	500	15	56	4.3	Wooded areas and plant nurseries	Good
929	Guilin	Longsheng County	Pinaceae	Cathaya argyrophylla Chun & Kuang	500	6.5	50.3	7.3	Wooded areas and plant nurseries	Good
930	Guilin	Longsheng County	Pinaceae	Cathaya argyrophylla Chun & Kuang	500	8.5	45.2	7.8	Wooded areas and plant nurseries	Good
931	Guilin	Longsheng County	Pinaceae	Cathaya argyrophylla Chun & Kuang	500	13.2	44	6.8	Wooded areas and plant nurseries	Good
932	Guilin	Longsheng County	Pinaceae	Cathaya argyrophylla Chun & Kuang	500	13	44	5.2	Wooded areas and plant nurseries	Good
933	Guilin	Longsheng County	Pinaceae	Cathaya argyrophylla Chun & Kuang	500	12.5	43.6	5.1	Wooded areas and plant nurseries	Good
934	Guilin	Longsheng County	Pinaceae	Cathaya argyrophylla Chun & Kuang	500	10	24	4.3	Wooded areas and plant nurseries	Good
935	Guilin	Longsheng County	Pinaceae	Cathaya argyrophylla Chun & Kuang	500	9.6	20.7	3.5	Wooded areas and plant nurseries	Good
936	Guilin	Longsheng County	Pinaceae	Cathaya argyrophylla Chun & Kuang	500	7	26.1	6.1	Wooded areas and plant nurseries	Good
937	Guilin	Longsheng County	Elaeocarpaceae	Elaeocarpus limitaneus Hand.-Mazz.	700	17	70	8.5	Wooded areas and plant nurseries	Good
938	Guilin	Longsheng County	Theaceae	Schima argentea E. Pritz.	500	13	95	8.5	Wooded areas and plant nurseries	Good
939	Guilin	Longsheng County	Theaceae	Schima argentea E. Pritz.	500	17	75	6.5	Wooded areas and plant nurseries	Good
940	Guilin	Ziyuan County	Lauraceae	Camphora officinarum Nees	600	15	228	18.5	Residential districts	Good
941	Guilin	Ziyuan County	Taxaceae	Taxus wallichiana var. mairei (Lemée & H. Lév.) L. K. Fu & Nan Li	640	22	118	13.5	Villages and farmlands	Good
942	Guilin	Ziyuan County	Taxaceae	Taxus wallichiana var. mairei (Lemée & H. Lév.) L. K. Fu & Nan Li	540	16	108	12.5	Villages and farmlands	Good
943	Guilin	Ziyuan County	Taxaceae	Taxus wallichiana var. mairei (Lemée & H. Lév.) L. K. Fu & Nan Li	700	24	124	19	Villages and farmlands	Good
944	Guilin	Ziyuan County	Taxaceae	Taxus wallichiana var. mairei (Lemée & H. Lév.) L. K. Fu & Nan Li	520	17	108	11	Villages and farmlands	Good
945	Guilin	Ziyuan County	Taxaceae	Taxus wallichiana var. mairei (Lemée & H. Lév.) L. K. Fu & Nan Li	650	22	118	11.5	Villages and farmlands	Good
946	Guilin	Ziyuan County	Taxaceae	Taxus wallichiana var. mairei (Lemée & H. Lév.) L. K. Fu & Nan Li	500	22	104	11.5	Villages and farmlands	Good
947	Guilin	Ziyuan County	Taxaceae	Taxus wallichiana var. mairei (Lemée & H. Lév.) L. K. Fu & Nan Li	500	20	99	13	Villages and farmlands	Good
948	Guilin	Ziyuan County	Taxaceae	Taxus wallichiana var. mairei (Lemée & H. Lév.) L. K. Fu & Nan Li	550	25	110	18.5	Villages and farmlands	Good
949	Guilin	Ziyuan County	Taxaceae	Taxus wallichiana var. mairei (Lemée & H. Lév.) L. K. Fu & Nan Li	540	18	108	16	Villages and farmlands	Good
950	Guilin	Ziyuan County	Lauraceae	Camphora officinarum Nees	500	26	213	24.5	Villages and farmlands	Moderate
951	Guilin	Ziyuan County	Ulmaceae	Zelkova schneideriana Hand.-Mazz.	500	34	147	24.5	Villages and farmlands	Poor
952	Guilin	Ziyuan County	Ulmaceae	Zelkova schneideriana Hand.-Mazz.	500	21	172	12.5	Wooded areas and plant nurseries	Moderate
953	Guilin	Ziyuan County	Taxaceae	Taxus wallichiana var. mairei (Lemée & H. Lév.) L. K. Fu & Nan Li	520	17	108	16	Villages and farmlands	Moderate
954	Guilin	Ziyuan County	Taxaceae	Taxus wallichiana var. mairei (Lemée & H. Lév.) L. K. Fu & Nan Li	700	22	123	15	Villages and farmlands	Moderate
955	Guilin	Ziyuan County	Fagaceae	Castanopsis carlesii (Hemsl.) Hayata	500	6	120.9	5.5	Villages and farmlands	Good
956	Guilin	Ziyuan County	Fagaceae	Castanea henryi (Skan) Rehder & E. H. Wilson	500	14	121	10.5	Villages and farmlands	Good
957	Guilin	Ziyuan County	Theaceae	Schima argentea E. Pritz.	500	26	113	34	Villages and farmlands	Good
958	Guilin	Ziyuan County	Fagaceae	Quercus variabilis Blume.	650	31	122	23.5	Villages and farmlands	Good
959	Guilin	Ziyuan County	Fagaceae	Castanea henryi (Skan) Rehder & E. H. Wilson	500	21	129	17.5	Villages and farmlands	Poor
960	Guilin	Ziyuan County	Cupressaceae	Cryptomeria japonica var. sinensis Miq.	500	21	120	9	Villages and farmlands	Good
961	Guilin	Ziyuan County	Ginkgoaceae	Ginkgo biloba L.	500	30	167	21	Villages and farmlands	Good
962	Guilin	Ziyuan County	Cupressaceae	Cunninghamia lanceolata (Lamb.) Hook.	500	35	113	7.5	Villages and farmlands	Good
963	Guilin	Ziyuan County	Juglandaceae	Pterocarya stenoptera C. DC.	800	22	210	13.5	Villages and farmlands	Moderate
964	Guilin	Ziyuan County	Fagaceae	Castanopsis tibetana Hance.	500	23	140	12.5	Villages and farmlands	Good
965	Guilin	Ziyuan County	Fagaceae	Castanopsis tibetana Hance.	500	25	140	20.5	Villages and farmlands	Good
966	Guilin	Ziyuan County	Oleaceae	Osmanthus fragrans (Thunb.) Lour.	550	10	97	7	Villages and farmlands	Moderate
967	Guilin	Ziyuan County	Taxaceae	Taxus wallichiana var. mairei (Lemée & H. Lév.) L. K. Fu & Nan Li	500	18	106	15	Villages and farmlands	Good
968	Guilin	Ziyuan County	Fagaceae	Castanea henryi (Skan) Rehder & E. H. Wilson	550	30	131	10.5	Villages and farmlands	Poor
969	Guilin	Ziyuan County	Pinaceae	Tsuga chinensis (Franch.) E. Pritz.	750	12	62.7	9.6	Wooded areas and plant nurseries	Good
970	Guilin	Ziyuan County	Pinaceae	Tsuga chinensis (Franch.) E. Pritz.	900	14.3	78	11.5	Wooded areas and plant nurseries	Good
971	Guilin	Ziyuan County	Pinaceae	Tsuga chinensis (Franch.) E. Pritz.	900	15	77	11.8	Wooded areas and plant nurseries	Good
972	Guilin	Ziyuan County	Pinaceae	Tsuga chinensis (Franch.) E. Pritz.	900	13	76.7	10.2	Wooded areas and plant nurseries	Good
973	Guilin	Ziyuan County	Pinaceae	Tsuga chinensis (Franch.) E. Pritz.	900	14	76	10.8	Wooded areas and plant nurseries	Good
974	Guilin	Ziyuan County	Pinaceae	Tsuga chinensis (Franch.) E. Pritz.	900	13.5	76	10.8	Wooded areas and plant nurseries	Good
975	Guilin	Ziyuan County	Pinaceae	Nothotsuga longibracteata (W. C. Cheng) Hu ex C. N. Page	900	26	75.7	14.5	Wooded areas and plant nurseries	Good
976	Guilin	Ziyuan County	Pinaceae	Nothotsuga longibracteata (W. C. Cheng) Hu ex C. N. Page	900	26	75.7	14	Wooded areas and plant nurseries	Good
977	Guilin	Ziyuan County	Pinaceae	Nothotsuga longibracteata (W. C. Cheng) Hu ex C. N. Page	900	26	75.5	13.5	Wooded areas and plant nurseries	Good
978	Guilin	Ziyuan County	Pinaceae	Tsuga chinensis (Franch.) E. Pritz.	900	13	75	10.5	Wooded areas and plant nurseries	Good
979	Guilin	Ziyuan County	Pinaceae	Tsuga chinensis (Franch.) E. Pritz.	900	12	75	10.1	Wooded areas and plant nurseries	Good
980	Guilin	Ziyuan County	Pinaceae	Tsuga chinensis (Franch.) E. Pritz.	900	13	75	10.5	Wooded areas and plant nurseries	Good
981	Guilin	Ziyuan County	Pinaceae	Tsuga chinensis (Franch.) E. Pritz.	900	13	75	10	Wooded areas and plant nurseries	Good
982	Guilin	Ziyuan County	Pinaceae	Tsuga chinensis (Franch.) E. Pritz.	900	10	75	9.8	Wooded areas and plant nurseries	Good
983	Guilin	Ziyuan County	Pinaceae	Tsuga chinensis (Franch.) E. Pritz.	900	13.5	74.4	11.5	Wooded areas and plant nurseries	Good
984	Guilin	Ziyuan County	Pinaceae	Nothotsuga longibracteata (W. C. Cheng) Hu ex C. N. Page	900	32	74.3	14	Wooded areas and plant nurseries	Good
985	Guilin	Ziyuan County	Pinaceae	Tsuga chinensis (Franch.) E. Pritz.	900	13	74.3	10.3	Wooded areas and plant nurseries	Good
986	Guilin	Ziyuan County	Pinaceae	Tsuga chinensis (Franch.) E. Pritz.	800	12	74	10.8	Wooded areas and plant nurseries	Good
987	Guilin	Ziyuan County	Pinaceae	Nothotsuga longibracteata (W. C. Cheng) Hu ex C. N. Page	900	33	73.1	14	Wooded areas and plant nurseries	Good
988	Guilin	Ziyuan County	Pinaceae	Nothotsuga longibracteata (W. C. Cheng) Hu ex C. N. Page	900	19	73	10.8	Wooded areas and plant nurseries	Good
989	Guilin	Ziyuan County	Pinaceae	Tsuga chinensis (Franch.) E. Pritz.	900	15	73	12.4	Wooded areas and plant nurseries	Good
990	Guilin	Ziyuan County	Pinaceae	Tsuga chinensis (Franch.) E. Pritz.	900	13	70	10.8	Wooded areas and plant nurseries	Good
991	Guilin	Ziyuan County	Pinaceae	Tsuga chinensis (Franch.) E. Pritz.	900	15	72	12.3	Wooded areas and plant nurseries	Good
992	Guilin	Ziyuan County	Pinaceae	Tsuga chinensis (Franch.) E. Pritz.	900	15	72	11.9	Wooded areas and plant nurseries	Good
993	Guilin	Ziyuan County	Pinaceae	Tsuga chinensis (Franch.) E. Pritz.	900	16	71.5	12.9	Wooded areas and plant nurseries	Good
994	Guilin	Ziyuan County	Pinaceae	Tsuga chinensis (Franch.) E. Pritz.	900	15	71.5	11.5	Wooded areas and plant nurseries	Good
995	Guilin	Ziyuan County	Pinaceae	Tsuga chinensis (Franch.) E. Pritz.	900	14	75.7	10.8	Wooded areas and plant nurseries	Good
996	Guilin	Ziyuan County	Pinaceae	Tsuga chinensis (Franch.) E. Pritz.	500	18	56	7.5	Wooded areas and plant nurseries	Good
997	Guilin	Ziyuan County	Pinaceae	Tsuga chinensis (Franch.) E. Pritz.	900	18	73	8.5	Wooded areas and plant nurseries	Good
998	Guilin	Ziyuan County	Pinaceae	Tsuga chinensis (Franch.) E. Pritz.	500	14	55	7.5	Wooded areas and plant nurseries	Good
999	Guilin	Ziyuan County	Pinaceae	Tsuga chinensis (Franch.) E. Pritz.	800	24	64	10.3	Wooded areas and plant nurseries	Good
1000	Guilin	Ziyuan County	Pinaceae	Tsuga chinensis (Franch.) E. Pritz.	500	23	55	12.5	Wooded areas and plant nurseries	Good
1001	Guilin	Ziyuan County	Pinaceae	Tsuga chinensis (Franch.) E. Pritz.	900	24	68	9.3	Wooded areas and plant nurseries	Good
1002	Guilin	Ziyuan County	Pinaceae	Tsuga chinensis (Franch.) E. Pritz.	800	24	64	10.3	Wooded areas and plant nurseries	Good
1003	Guilin	Ziyuan County	Pinaceae	Tsuga chinensis (Franch.) E. Pritz.	800	24	64	10.8	Wooded areas and plant nurseries	Good
1004	Guilin	Ziyuan County	Pinaceae	Tsuga chinensis (Franch.) E. Pritz.	500	20	55	11	Wooded areas and plant nurseries	Good
1005	Guilin	Ziyuan County	Pinaceae	Tsuga chinensis (Franch.) E. Pritz.	500	22	55.5	11.5	Wooded areas and plant nurseries	Good
1006	Guilin	Ziyuan County	Pinaceae	Tsuga chinensis (Franch.) E. Pritz.	500	24	55	11	Wooded areas and plant nurseries	Good
1007	Guilin	Ziyuan County	Pinaceae	Tsuga chinensis (Franch.) E. Pritz.	700	23	61	10.5	Wooded areas and plant nurseries	Good
1008	Guilin	Ziyuan County	Pinaceae	Tsuga chinensis (Franch.) E. Pritz.	700	21	61	11.5	Wooded areas and plant nurseries	Good
1009	Guilin	Ziyuan County	Pinaceae	Tsuga chinensis (Franch.) E. Pritz.	650	22	60.5	10	Wooded areas and plant nurseries	Good
1010	Guilin	Ziyuan County	Pinaceae	Tsuga chinensis (Franch.) E. Pritz.	650	20	60	10.5	Wooded areas and plant nurseries	Good
1011	Guilin	Ziyuan County	Pinaceae	Tsuga chinensis (Franch.) E. Pritz.	650	22	59	10.3	Wooded areas and plant nurseries	Good
1012	Guilin	Ziyuan County	Pinaceae	Tsuga chinensis (Franch.) E. Pritz.	750	22	63	11.5	Wooded areas and plant nurseries	Good
1013	Guilin	Ziyuan County	Pinaceae	Tsuga chinensis (Franch.) E. Pritz.	500	20	55	10.5	Wooded areas and plant nurseries	Good
1014	Guilin	Ziyuan County	Pinaceae	Tsuga chinensis (Franch.) E. Pritz.	520	20	56	10.5	Wooded areas and plant nurseries	Good
1015	Guilin	Ziyuan County	Pinaceae	Tsuga chinensis (Franch.) E. Pritz.	500	19	55	10.5	Wooded areas and plant nurseries	Good
1016	Guilin	Ziyuan County	Pinaceae	Tsuga chinensis (Franch.) E. Pritz.	950	16	67	7.5	Wooded areas and plant nurseries	Good
1017	Guilin	Ziyuan County	Pinaceae	Tsuga chinensis (Franch.) E. Pritz.	700	20	61.5	6.5	Wooded areas and plant nurseries	Good
1018	Guilin	Ziyuan County	Pinaceae	Tsuga chinensis (Franch.) E. Pritz.	650	20	60.5	8.3	Wooded areas and plant nurseries	Good
1019	Guilin	Ziyuan County	Pinaceae	Tsuga chinensis (Franch.) E. Pritz.	550	19	56	7.8	Wooded areas and plant nurseries	Good
1020	Guilin	Ziyuan County	Pinaceae	Tsuga chinensis (Franch.) E. Pritz.	650	23	60	7.5	Wooded areas and plant nurseries	Good
1021	Guilin	Ziyuan County	Pinaceae	Tsuga chinensis (Franch.) E. Pritz.	750	23	62	9.3	Wooded areas and plant nurseries	Good
1022	Guilin	Pingle County	Moraceae	Ficus microcarpa L. f.	600	15	359	39	Villages and farmlands	Good
1023	Guilin	Pingle County	Moraceae	Ficus microcarpa L. f.	508	16.3	261	32.9	Residential districts	Good
1024	Guilin	Pingle County	Moraceae	Ficus microcarpa L. f.	508	15.9	257	27.5	Residential districts	Good
1025	Guilin	Pingle County	Fagaceae	Quercus variabilis Blume	650	16.7	120	14.7	Villages and farmlands	Good
1026	Guilin	Pingle County	Moraceae	Ficus microcarpa L. f.	730	23.5	293	39.5	Villages and farmlands	Good
1027	Guilin	Pingle County	Moraceae	Ficus microcarpa L. f.	500	18.2	257	22.2	Villages and farmlands	Good
1028	Guilin	Pingle County	Moraceae	Ficus virens Aiton.	510	16	250	21	Villages and farmlands	Good
1029	Guilin	Pingle County	Lauraceae	Camphora officinarum Nees.	520	21	229	32.5	Villages and farmlands	Good
1030	Guilin	Pingle County	Moraceae	Ficus microcarpa L. f.	510	19	255	32.5	Villages and farmlands	Good
1031	Guilin	Pingle County	Lauraceae	Camphora officinarum Nees.	500	23	210	29	Villages and farmlands	Good
1032	Guilin	Pingle County	Lauraceae	Camphora officinarum Nees.	500	22	208.7	32	Villages and farmlands	Good
1033	Guilin	Pingle County	Moraceae	Ficus microcarpa L. f.	500	14.5	228.9	33	Villages and farmlands	Good
1034	Guilin	Pingle County	Lauraceae	Camphora officinarum Nees.	500	23	200	32.5	Villages and farmlands	Good
1035	Guilin	Pingle County	Moraceae	Ficus microcarpaL. f.	580	23.5	299.2	38	Villages and farmlands	Good
1036	Guilin	Pingle County	Moraceae	Ficus microcarpaL. f.	600	16	302.5	18	Villages and farmlands	Good
1037	Guilin	Pingle County	Lauraceae	Camphora officinarum Nees.	510	18.6	216.3	18.2	Villages and farmlands	Good
1038	Guilin	Pingle County	Moraceae	Ficus concinna (Miq.) Miq.	700	32	340.7	39	Villages and farmlands	Good
1039	Guilin	Pingle County	Moraceae	Ficus microcarpa L. f.	500	17	258	33	Residential districts	Good
1040	Guilin	Pingle County	Moraceae	Ficus microcarpa L. f.	550	17	280.2	19.2	Villages and farmlands	Good
1041	Guilin	Pingle County	Moraceae	Ficus microcarpa L. f.	505	17.5	260	34.2	Villages and farmlands	Good
1042	Guilin	Pingle County	Moraceae	Ficus microcarpa L. f.	500	15.5	263	23.2	Villages and farmlands	Good
1043	Guilin	Pingle County	Lauraceae	Camphora officinarum Nees.	610	20	251	36	Villages and farmlands	Good
1044	Guilin	Pingle County	Moraceae	Ficus microcarpa L. f.	730	22	294	32	Villages and farmlands	Good
1045	Guilin	Pingle County	Moraceae	Ficus microcarpa L. f.	650	15	290.2	42	Villages and farmlands	Good
1046	Guilin	Pingle County	Anacardiaceae	Pistacia chinensis Bunge.	500	26	190.2	31	Villages and farmlands	Poor
1047	Guilin	Pingle County	Moraceae	Ficus microcarpa L. f.	500	15	256.7	35	Villages and farmlands	Good
1048	Guilin	Pingle County	Lauraceae	Camphora officinarum Nees.	500	32	219.8	12	Villages and farmlands	Good
1049	Guilin	Pingle County	Lauraceae	Camphora officinarum Nees.	530	22	227.1	42	Villages and farmlands	Good
1050	Guilin	Pingle County	Lauraceae	Camphora officinarum Nees.	730	25	277.1	41	Villages and farmlands	Good
1051	Guilin	Pingle County	Moraceae	Ficus microcarpa L. f.	600	17	274.8	34	Villages and farmlands	Good
1052	Guilin	Pingle County	Moraceae	Ficus microcarpa L. f.	510	29	258.9	29	Villages and farmlands	Good
1053	Guilin	Pingle County	Lauraceae	Camphora officinarum Nees.	850	15	302.6	7	Villages and farmlands	Good
1054	Guilin	Pingle County	Lauraceae	Camphora officinarum Nees.	500	24	216.6	25	Villages and farmlands	Good
1055	Guilin	Pingle County	Moraceae	Ficus microcarpa L. f.	500	21	338.2	41	Villages and farmlands	Good
1056	Guilin	Pingle County	Lauraceae	Camphora officinarum Nees.	550	19	213.4	22	Villages and farmlands	Good
1057	Guilin	Pingle County	Lauraceae	Camphora officinarum Nees.	560	18	238.6	28	Villages and farmlands	Good
1058	Guilin	Pingle County	Moraceae	Ficus microcarpa L. f.	500	24	254.1	32	Villages and farmlands	Good
1059	Guilin	Pingle County	Moraceae	Ficus microcarpa L. f.	505	10	255	32.5	Villages and farmlands	Good
1060	Guilin	Pingle County	Lauraceae	Camphora officinarum Nees.	510	18	250	18	Villages and farmlands	Good
1061	Guilin	Pingle County	Moraceae	Ficus microcarpa L. f.	510	21	267	28.5	Villages and farmlands	Good
1062	Guilin	Lipu City	Oleaceae	Osmanthus fragrans (Thunb.) Lour.	550	7	96	11	Villages and farmlands	Good
1063	Guilin	Lipu City	Oleaceae	Osmanthus fragrans (Thunb.) Lour.	800	8	102	16.5	Villages and farmlands	Good
1064	Guilin	Lipu City	Lauraceae	Camphora officinarum Nees.	600	24.2	248	38.5	Villages and farmlands	Good
1065	Guilin	Lipu City	Moraceae	Ficus microcarpa L. f.	650	18.4	283.1	41.5	Villages and farmlands	Good
1066	Guilin	Lipu City	Moraceae	Ficus microcarpa L. f.	615	24.8	277	43.4	Villages and farmlands	Good
1067	Guilin	Lipu City	Moraceae	Ficus microcarpa L. f.	600	14.3	273	34	Villages and farmlands	Good
1068	Guilin	Lipu City	Capparaceae	Crateva religiosa G. Forster.	550	16	108.3	9	Villages and farmlands	Good
1069	Guilin	Lipu City	Moraceae	Artocarpus styracifolius Pierre	500	18	153	8.5	Villages and farmlands	Moderate
1070	Guilin	Lipu City	Lauraceae	Camphora officinarum Nees.	640	22.5	259	27	Villages and farmlands	Good
1071	Guilin	Lipu City	Lauraceae	Camphora officinarum Nees.	600	35.1	245.2	39.5	Villages and farmlands	Good
1072	Guilin	Lipu City	Moraceae	Ficus microcarpa L. f.	850	16.1	305.7	25.5	Villages and farmlands	Good
1073	Guilin	Lipu City	Lauraceae	Camphora officinarum Nees.	900	13	310	3	Villages and farmlands	Good
1074	Guilin	Lipu City	Theaceae	Schima superba Gardner & Champ.	500	30	120	15	Villages and farmlands	Good
1075	Guilin	Lipu City	Theaceae	Schima superba Gardner & Champ.	520	26.8	121.6	13	Villages and farmlands	Good
1076	Guilin	Gongcheng County	Lauraceae	Camphora officinarum Nees.	510	24	224	22	Villages and farmlands	Good
1077	Guilin	Gongcheng County	Lauraceae	Camphora officinarum Nees.	620	17	252	25	Villages and farmlands	Good
1078	Guilin	Gongcheng County	Lauraceae	Camphora officinarum Nees.	550	23	236	27	Villages and farmlands	Good
1079	Guilin	Gongcheng County	Lauraceae	Camphora officinarum Nees.	600	20	250	39	Villages and farmlands	Good
1080	Guilin	Gongcheng County	Oleaceae	Osmanthus fragrans (Thunb.) Lour.	500	15	94	16	Villages and farmlands	Good
1081	Guilin	Gongcheng County	Moraceae	Ficus microcarpa L. f.	630	25	280	36	Villages and farmlands	Good
1082	Guilin	Gongcheng County	Moraceae	Ficus microcarpa L. f.	630	29	277	37	Villages and farmlands	Good
1083	Guilin	Gongcheng County	Moraceae	Ficus microcarpa L. f.	630	29	277	37	Villages and farmlands	Good
1084	Guilin	Gongcheng County	Fabaceae	Gleditsia sinensis Lam.	500	35	146	24	Villages and farmlands	Good
1085	Guilin	Gongcheng County	Lauraceae	Camphora officinarum Nees.	550	43	237	32	Villages and farmlands	Good
1086	Guilin	Gongcheng County	Lauraceae	Camphora officinarum Nees.	580	39	245	37	Villages and farmlands	Good
1087	Guilin	Gongcheng County	Lauraceae	Camphora officinarum Nees.	580	19	245	29	Villages and farmlands	Good
1088	Guilin	Gongcheng County	Lauraceae	Camphora officinarum Nees.	650	32	236	22	Villages and farmlands	Good
1089	Guilin	Gongcheng County	Theaceae	Schima superba Gardner & Champ.	500	27	121	6	Villages and farmlands	Good
1090	Guilin	Gongcheng County	Theaceae	Schima superba Gardner & Champ.	500	24	120	11	Villages and farmlands	Good
1091	Guilin	Gongcheng County	Theaceae	Schima superba Gardner & Champ.	500	27	120	10	Villages and farmlands	Good
1092	Guilin	Gongcheng County	Taxaceae	Taxus wallichiana var. mairei (Lemée & H. Lév.) L. K. Fu & Nan Li	580	28	114	17	Villages and farmlands	Good
1093	Guilin	Gongcheng County	Lauraceae	Camphora officinarum Nees.	550	15	245	13	Villages and farmlands	Good
1094	Guilin	Gongcheng County	Lauraceae	Camphora officinarum Nees.	620	28	252	21	Villages and farmlands	Good
1095	Guilin	Gongcheng County	Lauraceae	Camphora officinarum Nees.	555	15	239	11	Villages and farmlands	Good
1096	Guilin	Gongcheng County	Meliaceae	Toona ciliata M. Roem.	600	25	220	7.3	Villages and farmlands	Good
1097	Guilin	Gongcheng County	Ginkgoaceae	Ginkgo biloba L.	800	23	299	17	Villages and farmlands	Good
1098	Guilin	Gongcheng County	Oleaceae	Osmanthus fragrans (Thunb.) Lour.	500	10	93	10	Villages and farmlands	Good
1099	Guilin	Gongcheng County	Lauraceae	Camphora officinarum Nees.	500	28	228	20	Villages and farmlands	Good
1100	Guilin	Gongcheng County	Fagaceae	Castanopsis chinensis (Spreng.) Hance	900	18	204	16	Villages and farmlands	Good
1101	Guilin	Gongcheng County	Lauraceae	Camphora officinarum Nees.	600	18	252	18	Villages and farmlands	Good
1102	Guilin	Gongcheng County	Lauraceae	Camphora officinarum Nees.	550	20	235	22	Villages and farmlands	Good
1103	Guilin	Gongcheng County	Moraceae	Ficus microcarpa L. f.	600	16	300	25	Villages and farmlands	Good
1104	Guilin	Gongcheng County	Fagaceae	Castanopsis carlesii (Hemsl.) Hayata	550	14	142.5	11	Villages and farmlands	Good
1105	Guilin	Gongcheng County	Moraceae	Ficus microcarpa L. f.	590	15	270	20	Villages and farmlands	Good
1106	Guilin	Gongcheng County	Lauraceae	Camphora officinarum Nees.	550	25	234.6	31	Villages and farmlands	Good
1107	Guilin	Gongcheng County	Lauraceae	Camphora officinarum Nees.	600	22	250.2	20	Villages and farmlands	Good
1108	Guilin	Gongcheng County	Lauraceae	Camphora officinarum Nees.	500	25	223	27.5	Villages and farmlands	Good
1109	Wuzhou	Changzhou District	Moraceae	Ficus concinna (Miq.) Miq.	1000	20	270	39	Villages and farmlands	Good
1110	Wuzhou	Changzhou District	Moraceae	Ficus concinna (Miq.) Miq.	1000	20	280	29	Villages and farmlands	Good
1111	Wuzhou	Longxu District	Fabaceae	Erythrophleum fordii Oliv	1300	18.5	134.4	27	Villages and farmlands	Good
1112	Wuzhou	Teng County	Fabaceae	Erythrophleum fordii Oliv.	1000	28	132	15	Villages and farmlands	Good
1113	Wuzhou	Teng County	Fabaceae	Erythrophleum fordii Oliv	1000	21	140	16.5	Villages and farmlands	Good
1114	Wuzhou	Teng County	Fabaceae	Erythrophleum fordii Oliv.	1000	15	166	10	Villages and farmlands	Good
1115	Wuzhou	Teng County	Moraceae	Ficus virens Aiton.	1000	22	360	20	Villages and farmlands	Good
1116	Wuzhou	Mengshan County	Moraceae	Ficus concinna (Miq.) Miq.	1050	23.5	400	52.2	Residential districts	Good
1117	Wuzhou	Mengshan County	Moraceae	Ficus concinna (Miq.) Miq.	1000	17	305.7	26.5	Villages and farmlands	Good
1118	Wuzhou	Mengshan County	Moraceae	Ficus concinna (Miq.) Miq.	1000	18	309.8	34	Villages and farmlands	Good
1119	Wuzhou	Mengshan County	Moraceae	Ficus concinna (Miq.) Miq.	1020	14	377.3	15	Villages and farmlands	Good
1120	Wuzhou	Mengshan County	Moraceae	Ficus concinna (Miq.) Miq.	1200	22	433	44	Villages and farmlands	Good
1121	Wuzhou	Mengshan County	Moraceae	Ficus concinna (Miq.) Miq.	1100	18	350.3	37.5	Villages and farmlands	Good
1122	Wuzhou	Mengshan County	Moraceae	Ficus concinna (Miq.) Miq.	1000	28	327	36.9	Villages and farmlands	Good
1123	Wuzhou	Mengshan County	Moraceae	Ficus concinna (Miq.) Miq.	1000	20	337.5	37	Villages and farmlands	Good
1124	Wuzhou	Mengshan County	Moraceae	Ficus concinna (Miq.) Miq.	1000	24	326.4	43.5	Villages and farmlands	Good
1125	Wuzhou	Mengshan County	Moraceae	Ficus concinna (Miq.) Miq.	1050	18	398.1	35	Villages and farmlands	Good
1126	Wuzhou	Mengshan County	Moraceae	Ficus concinna (Miq.) Miq.	1000	15	278	35.5	Villages and farmlands	Good
1127	Wuzhou	Mengshan County	Moraceae	Ficus concinna (Miq.) Miq.	1000	18	324.2	38	Villages and farmlands	Good
1128	Wuzhou	Mengshan County	Moraceae	Ficus concinna (Miq.) Miq.	1000	17	312.1	34	Villages and farmlands	Good
1129	Wuzhou	Mengshan County	Moraceae	Ficus concinna (Miq.) Miq.	1000	18	312.1	42	Villages and farmlands	Good
1130	Wuzhou	Cenxi City	Phyllanthaceae	Bischofia javanica Blume.	1000	16	256	17.8	Villages and farmlands	Good
1131	Wuzhou	Cenxi City	Fabaceae	Erythrophleum fordii Oliv.	1200	26.5	143	23.8	Villages and farmlands	Good
1132	Wuzhou	Cenxi City	Moraceae	Ficus concinna (Miq.) Miq.	1100	40	351	35.8	Villages and farmlands	Good
1133	Wuzhou	Wanxiu District	Lauraceae	Camphora officinarum Nees.	600	24.3	254	28.5	Villages and farmlands	Good
1134	Wuzhou	Wanxiu District	Moraceae	Ficus microcarpa L. f.	500	32	255	28.2	Villages and farmlands	Good
1135	Wuzhou	Wanxiu District	Moraceae	Ficus concinna (Miq.) Miq.	800	15.5	312	33.4	Villages and farmlands	Good
1136	Wuzhou	Wanxiu District	Moraceae	Ficus virens Aiton.	500	14.8	337	13	Villages and farmlands	Good
1137	Wuzhou	Changzhou District	Moraceae	Ficus microcarpa L. f.	750	20	264	32.5	Villages and farmlands	Good
1138	Wuzhou	Changzhou District	Oleaceae	Osmanthus fragrans (Thunb.) Lour.	500	8	85	10.5	Villages and farmlands	Good
1139	Wuzhou	Changzhou District	Lauraceae	Camphora officinarum Nees.	550	17	239	25	Villages and farmlands	Good
1140	Wuzhou	Longxu District	Moraceae	Ficus virens Aiton.	510	23	280	28	Residential districts	Poor
1141	Wuzhou	Longxu District	Lauraceae	Camphora officinarum Nees.	500	20.5	215	20.7	Villages and farmlands	Moderate
1142	Wuzhou	Longxu District	Fagaceae	Castanopsis hystrix Hook. f. & Thomson ex A. DC.	500	19	136.9	9	Villages and farmlands	Good
1143	Wuzhou	Longxu District	Lauraceae	Camphora officinarum Nees.	800	21	287	22	Villages and farmlands	Good
1144	Wuzhou	Longxu District	Lauraceae	Camphora officinarum Nees.	500	20	223	23	Villages and farmlands	Good
1145	Wuzhou	Longxu District	Moraceae	Ficus microcarpa L. f.	580	15	270	35.6	Villages and farmlands	Good
1146	Wuzhou	Longxu District	Fagaceae	Castanopsis hystrix Hook. f. & Thomson ex A. DC.	500	21	136.9	29	Villages and farmlands	Good
1147	Wuzhou	Longxu District	Moraceae	Ficus microcarpa L. f.	530	22	261	33.5	Villages and farmlands	Good
1148	Wuzhou	Longxu District	Lauraceae	Camphora officinarum Nees.	508	28	213	34	Villages and farmlands	Good
1149	Wuzhou	Cangwu County	Oxalidaceae	Averrhoa carambola L.	500	11.5	89.8	8.5	Villages and farmlands	Good
1150	Wuzhou	Cangwu County	Fagaceae	Castanopsis chinensis (Spreng.) Hance	600	18.5	157	19.5	Villages and farmlands	Moderate
1151	Wuzhou	Cangwu County	Oxalidaceae	Averrhoa carambola L.	500	16.3	105	12.1	Villages and farmlands	Good
1152	Wuzhou	Cangwu County	Fagaceae	Castanopsis hystrix Hook. f. & Thomson ex A. DC.	600	18.5	168.7	29.5	Villages and farmlands	Good
1153	Wuzhou	Cangwu County	Myrtaceae	Syzygium euonymifolium (F. P. Metcalf) Merr. & L. M. Perry	500	18	146	16	Villages and farmlands	Good
1154	Wuzhou	Cangwu County	Theaceae	Schima superba Gardner & Champ.	500	24.1	121.1	21.5	Villages and farmlands	Good
1155	Wuzhou	Cangwu County	Fagaceae	Castanopsis hystrix Hook. f. & Thomson ex A. DC.	600	26	153	17	Villages and farmlands	Good
1156	Wuzhou	Cangwu County	Fagaceae	Castanopsis hystrix Hook. f. & Thomson ex A. DC.	550	23.5	143	10	Villages and farmlands	Good
1157	Wuzhou	Cangwu County	Fagaceae	Castanopsis hystrix Hook. f. & Thomson ex A. DC.	530	24	141.7	17	Villages and farmlands	Good
1158	Wuzhou	Cangwu County	Fagaceae	Castanopsis hystrix Hook. f. & Thomson ex A. DC.	550	18	140	13.5	Villages and farmlands	Good
1159	Wuzhou	Cangwu County	Fagaceae	Castanopsis hystrix Hook. f. & Thomson ex A. DC.	550	12	142.8	13	Villages and farmlands	Good
1160	Wuzhou	Teng County	Sapindaceae	Dimocarpus longan Lour.	900	11.8	133	12.8	Villages and farmlands	Good
1161	Wuzhou	Teng County	Lauraceae	Camphora officinarum Nees	520	8	240	11	Villages and farmlands	Good
1162	Wuzhou	Teng County	Sapindaceae	Dimocarpus longan Lour.	650	14	121.7	14.5	Villages and farmlands	Moderate
1163	Wuzhou	Teng County	Sapindaceae	Dimocarpus longan Lour.	800	11	130	9	Villages and farmlands	Good
1164	Wuzhou	Teng County	Sapindaceae	Dimocarpus longan Lour.	500	13	110	10.5	Villages and farmlands	Good
1165	Wuzhou	Teng County	Moraceae	Ficus racemosa L.	680	21	280	12.5	Villages and farmlands	Good
1166	Wuzhou	Teng County	Lauraceae	Camphora officinarum Nees.	500	20	220	21	Villages and farmlands	Good
1167	Wuzhou	Teng County	Sapindaceae	Dimocarpus longan Lour.	730	9	125	9	Villages and farmlands	Good
1168	Wuzhou	Teng County	Lauraceae	Camphora officinarum Nees.	550	20	220	21	Villages and farmlands	Good
1169	Wuzhou	Teng County	Moraceae	Ficus microcarpa L. f.	650	25	282	32.5	Villages and farmlands	Good
1170	Wuzhou	Teng County	Lauraceae	Camphora officinarum Nees.	700	28	280	30	Villages and farmlands	Good
1171	Wuzhou	Teng County	Moraceae	Ficus microcarpa L. f.	600	25	273	30	Villages and farmlands	Good
1172	Wuzhou	Teng County	Moraceae	Ficus microcarpa L. f.	700	21	310	40	Villages and farmlands	Good
1173	Wuzhou	Teng County	Moraceae	Ficus microcarpa L. f.	700	18	350	33.5	Villages and farmlands	Good
1174	Wuzhou	Teng County	Moraceae	Ficus microcarpa L. f.	580	20	270.7	35	Villages and farmlands	Good
1175	Wuzhou	Teng County	Moraceae	Ficus microcarpa L. f.	500	21	301	22	Villages and farmlands	Good
1176	Wuzhou	Teng County	Sapindaceae	Dimocarpus longan Lour.	650	9	120.8	7	Villages and farmlands	Good
1177	Wuzhou	Teng County	Sapindaceae	Dimocarpus longan Lour.	570	13	115	14.5	Villages and farmlands	Good
1178	Wuzhou	Teng County	Sapindaceae	Dimocarpus longan Lour.	750	15	127	17	Villages and farmlands	Good
1179	Wuzhou	Teng County	Moraceae	Ficus microcarpa L. f.	500	17	254	25	Villages and farmlands	Good
1180	Wuzhou	Teng County	Lauraceae	Camphora officinarum Nees.	500	18	220	20	Villages and farmlands	Good
1181	Wuzhou	Teng County	Moraceae	Ficus microcarpa L. f.	600	16	277	12	Villages and farmlands	Good
1182	Wuzhou	Teng County	Lauraceae	Camphora officinarum Nees.	700	18	273	21	Villages and farmlands	Good
1183	Wuzhou	Teng County	Fabaceae	Erythrophleum fordii Oliv.	500	25	114.5	22	Villages and farmlands	Good
1184	Wuzhou	Teng County	Lauraceae	Camphora officinarum Nees.	600	30	250	28.5	Villages and farmlands	Good
1185	Wuzhou	Teng County	Lauraceae	Camphora officinarum Nees.	600	25	220	13.5	Villages and farmlands	Good
1186	Wuzhou	Teng County	Lauraceae	Camphora officinarum Nees.	500	30	165	16.5	Villages and farmlands	Good
1187	Wuzhou	Teng County	Fabaceae	Erythrophleum fordii Oliv.	890	32	122	26.5	Villages and farmlands	Good
1188	Wuzhou	Teng County	Lauraceae	Camphora officinarum Nees.	520	18	110	14	Villages and farmlands	Good
1189	Wuzhou	Teng County	Lauraceae	Camphora officinarum Nees.	630	20	258	28	Villages and farmlands	Good
1190	Wuzhou	Teng County	Fagaceae	Castanopsis hystrix Hook. f. & Thomson ex A. DC.	570	28.2	151	24.5	Villages and farmlands	Good
1191	Wuzhou	Teng County	Fagaceae	Castanopsis hystrix Hook. f. & Thomson ex A. DC.	540	25	145	14	Villages and farmlands	Good
1192	Wuzhou	Teng County	Fabaceae	Erythrophleum fordii Oliv.	750	23	120	22.5	Villages and farmlands	Good
1193	Wuzhou	Teng County	Moraceae	Ficus microcarpa L. f.	600	21.5	277	23.5	Villages and farmlands	Good
1194	Wuzhou	Teng County	Podocarpaceae	Dacrycarpus imbricatus (Blume) de Laub.	530	17	108	14.5	Villages and farmlands	Good
1195	Wuzhou	Teng County	Podocarpaceae	Dacrycarpus imbricatus (Blume) de Laub.	600	28	115	23	Villages and farmlands	Good
1196	Wuzhou	Mengshan County	Fagaceae	Castanopsis hystrix Hook. f. & Thomson ex A. DC.	510	30	140	30.5	Villages and farmlands	Good
1197	Wuzhou	Mengshan County	Fagaceae	Castanopsis hystrix Hook. f. & Thomson ex A. DC.	500	30	140.1	16.5	Villages and farmlands	Good
1198	Wuzhou	Mengshan County	Fagaceae	Castanopsis hystrix Hook. f. & Thomson ex A. DC.	520	19	149.7	7.5	Villages and farmlands	Good
1199	Wuzhou	Mengshan County	Moraceae	Ficus concinna (Miq.) Miq.	500	16	262.7	29	Villages and farmlands	Good
1200	Wuzhou	Mengshan County	Moraceae	Ficus concinna (Miq.) Miq.	800	15	299.3	18	Villages and farmlands	Good
1201	Wuzhou	Mengshan County	Moraceae	Ficus concinna (Miq.) Miq.	550	19	267.5	31	Villages and farmlands	Good
1202	Wuzhou	Mengshan County	Moraceae	Ficus concinna (Miq.) Miq.	520	19	261	40	Villages and farmlands	Good
1203	Wuzhou	Mengshan County	Moraceae	Ficus concinna (Miq.) Miq.	640	16	280.2	35	Villages and farmlands	Good
1204	Wuzhou	Mengshan County	Moraceae	Ficus concinna (Miq.) Miq.	610	15	277.1	29	Villages and farmlands	Good
1205	Wuzhou	Mengshan County	Moraceae	Ficus concinna (Miq.) Miq.	770	16	296.2	25.5	Villages and farmlands	Good
1206	Wuzhou	Mengshan County	Fagaceae	Castanopsis hystrix Hook. f. & Thomson ex A. DC.	500	18	140.1	22.5	Villages and farmlands	Good
1207	Wuzhou	Mengshan County	Podocarpaceae	Dacrycarpus imbricatus (Blume) de Laub.	720	37	127.4	20	Villages and farmlands	Good
1208	Wuzhou	Mengshan County	Fagaceae	Castanopsis hystrix Hook. f. & Thomson ex A. DC.	830	28	192.4	18	Villages and farmlands	Good
1209	Wuzhou	Mengshan County	Fagaceae	Castanopsis hystrix Hook. f. & Thomson ex A. DC.	500	16	136.9	16.1	Villages and farmlands	Good
1210	Wuzhou	Mengshan County	Fagaceae	Castanopsis hystrix Hook. f. & Thomson ex A. DC.	500	19	143.3	18	Villages and farmlands	Good
1211	Wuzhou	Mengshan County	Fagaceae	Castanopsis hystrix Hook. f. & Thomson ex A. DC.	500	21	136.9	16.5	Villages and farmlands	Good
1212	Wuzhou	Cenxi City	Moraceae	Ficus virens Aiton.	800	18.5	366.2	34.5	Villages and farmlands	Good
1213	Wuzhou	Cenxi City	Moraceae	Ficus virens Aiton.	500	29	274.7	30.6	Villages and farmlands	Good
1214	Wuzhou	Cenxi City	Moraceae	Ficus concinna (Miq.) Miq.	550	11.5	267.5	23	Villages and farmlands	Good
1215	Wuzhou	Cenxi City	Oxalidaceae	Averrhoa carambola L.	500	14	92.3	16	Villages and farmlands	Good
1216	Wuzhou	Cenxi City	Sapindaceae	Dimocarpus longan Lour.	550	9	114.6	15	Villages and farmlands	Good
1217	Wuzhou	Cenxi City	Moraceae	Ficus microcarpa L. f.	650	25	287	40	Villages and farmlands	Good
1218	Wuzhou	Cenxi City	Sapindaceae	Dimocarpus longan Lour.	520	19	111	7.5	Villages and farmlands	Good
1219	Wuzhou	Cenxi City	Ebenaceae	Diospyros eriantha Champion ex Bentham	500	12	102	9	Villages and farmlands	Good
1220	Wuzhou	Cenxi City	Moraceae	Ficus microcarpa L. f.	700	30	292	39	Villages and farmlands	Good
1221	Wuzhou	Cenxi City	Theaceae	Schima superba Gardner & Champ.	550	17.5	124	13	Villages and farmlands	Good
1222	Wuzhou	Cenxi City	Moraceae	Ficus microcarpa L. f.	600	27	275	35	Villages and farmlands	Good
1223	Wuzhou	Cenxi City	Sapindaceae	Dimocarpus longan Lour.	500	15.7	109.5	16.6	Villages and farmlands	Good
1224	Wuzhou	Cenxi City	Lauraceae	Camphora officinarum Nees.	600	20	245	28.3	Villages and farmlands	Good
1225	Wuzhou	Cenxi City	Sapindaceae	Dimocarpus longan Lour.	650	10	121	17.5	Villages and farmlands	Good
1226	Wuzhou	Cenxi City	Theaceae	Schima superba Gardner & Champ.	600	28	127.3	14.5	Villages and farmlands	Good
1227	Wuzhou	Cenxi City	Ericaceae	Craibiodendron stellatum (Pierre) W. W. Sm.	500	30	113	13.5	Villages and farmlands	Good
1228	Wuzhou	Cenxi City	Fagaceae	Castanopsis hystrix Hook. f. & Thomson ex A. DC.	580	26	152	17.5	Villages and farmlands	Good
1229	Wuzhou	Cenxi City	Fabaceae	Erythrophleum fordii Oliv.	500	26	113	23.5	Villages and farmlands	Good
1230	Beihai	Yinhai District	Sapotaceae	Pouteria annamensis (Pierre) Baehni	500	37.2	98.7	12.5	Villages and farmlands	Good
1231	Beihai	Tieshan Port District	Moraceae	Ficus altissima Blume	600	22	287	22	Villages and farmlands	Good
1232	Beihai	Tieshan Port District	Sapotaceae	Manilkara hexandra (Roxb.) Dubard	500	15	124	14.5	Villages and farmlands	Good
1233	Beihai	Tieshan Port District	Moraceae	Antiaris toxicaria Lesch.	550	28	250	22	Villages and farmlands	Good
1234	Beihai	Hepu County	Moraceae	Ficus microcarpa L. f.	500	20.2	277	34	Residential districts	Good
1235	Beihai	Hepu County	Fabaceae	Erythrophleum fordii Oliv.	700	24.5	126	22.1	Villages and farmlands	Good
1236	Beihai	Hepu County	Moraceae	Antiaris toxicaria Lesch.	512	30	166.6	29	Villages and farmlands	Good
1237	Beihai	Hepu County	Lauraceae	Camphora officinarum Nees.	500	21.5	217.8	21.8	Villages and farmlands	Poor
1238	Fangchenggang	Fangcheng District	Moraceae	Ficus altissima Blume.	1000	25	439	38	Villages and farmlands	Poor
1239	Fangchenggang	Fangcheng District	Podocarpaceae	Dacrycarpus imbricatus (Blume) de Laub.	600	22	110	16	Villages and farmlands	Moderate
1240	Fangchenggang	Fangcheng District	Fabaceae	Ormosia pubescens R. H. Chang	500	19	150	20	Villages and farmlands	Good
1241	Fangchenggang	Shangsi County	Oxalidaceae	Averrhoa carambola L.	610	14.5	95.5	7.3	Villages and farmlands	Good
1242	Fangchenggang	Shangsi County	Lauraceae	Camphora officinarum Nees.	500	22.8	221.2	15.2	Villages and farmlands	Good
1243	Fangchenggang	Shangsi County	Fabaceae	Erythrophleum fordii Oliv.	500	18.6	114.6	21.3	Villages and farmlands	Good
1244	Fangchenggang	Shangsi County	Moraceae	Ficus altissima Blume.	500	27.1	286.2	52.9	Villages and farmlands	Good
1245	Fangchenggang	Shangsi County	Moraceae	Ficus altissima Blume.	650	24.8	321.1	59.5	Villages and farmlands	Good
1246	Fangchenggang	Shangsi County	Moraceae	Ficus altissima Blume.	550	16	280	23.5	Villages and farmlands	Good
1247	Fangchenggang	Dongxing City	Ebenaceae	Diospyros decandra Lour.	500	18	113.3	15	Villages and farmlands	Moderate
1248	Fangchenggang	Dongxing City	Ebenaceae	Diospyros decandra Lour.	500	16	106.6	14	Villages and farmlands	Moderate
1249	Fangchenggang	Dongxing City	Ebenaceae	Diospyros decandra Lour.	500	16	111.7	16	Villages and farmlands	Moderate
1250	Fangchenggang	Dongxing City	Ebenaceae	Diospyros decandra Lour.	500	19	113.3	14.5	Villages and farmlands	Moderate
1251	Fangchenggang	Dongxing City	Ebenaceae	Diospyros decandra Lour.	500	18	124.1	13	Villages and farmlands	Moderate
1252	Qinzhou	Qinbei District	Moraceae	Ficus virens Aiton.	1005	22.5	301.4	29.3	Residential districts	Poor
1253	Qinzhou	Qinbei District	Fabaceae	Erythrophleum fordii Oliv.	1000	26.7	134.3	19	Villages and farmlands	Poor
1254	Qinzhou	Lingshan County	Sapindaceae	Litchi chinensis Sonn.	1100	8.3	191	14.4	Villages and farmlands	Good
1255	Qinzhou	Lingshan County	Sapindaceae	Litchi chinensis Sonn.	1556	14.5	177	15.4	Villages and farmlands	Good
1256	Qinzhou	Lingshan County	Sapindaceae	Litchi chinensis Sonn.	1500	7.2	173	6.8	Villages and farmlands	Good
1257	Qinzhou	Lingshan County	Sapindaceae	Litchi chinensis Sonn.	1500	5.5	169	5.3	Villages and farmlands	Good
1258	Qinzhou	Lingshan County	Sapindaceae	Litchi chinensis Sonn.	1300	8.2	170	13.4	Villages and farmlands	Good
1259	Qinzhou	Lingshan County	Sapindaceae	Litchi chinensis Sonn.	1500	21.5	195	18.2	Villages and farmlands	Good
1260	Qinzhou	Lingshan County	Sapindaceae	Litchi chinensis Sonn.	1200	10.1	156	18.5	Villages and farmlands	Good
1261	Qinzhou	Lingshan County	Sapindaceae	Litchi chinensis Sonn.	1500	8.5	156	14.7	Villages and farmlands	Good
1262	Qinzhou	Lingshan County	Sapindaceae	Litchi chinensis Sonn.	1000	6.8	286	18.1	Villages and farmlands	Good
1263	Qinzhou	Pubei County	Fabaceae	Erythrophleum fordii Oliv.	1300	14	143.3	22	Villages and farmlands	Good
1264	Qinzhou	Pubei County	Fabaceae	Erythrophleum fordii Oliv.	1200	35	136.9	29	Villages and farmlands	Good
1265	Qinzhou	Pubei County	Aquifoliaceae	Ilex rotunda Thunb.	1000	20	107	18.5	Villages and farmlands	Good
1266	Qinzhou	Pubei County	Podocarpaceae	Dacrycarpus imbricatus (Blume) de Laub.	1000	25	126	20	Villages and farmlands	Good
1267	Qinzhou	Pubei County	Moraceae	Ficus concinna (Miq.) Miq.	1300	30	513	48	Villages and farmlands	Good
1268	Qinzhou	Qinnan District	Moraceae	Ficus altissima Blume.	600	33	133	31.5	Villages and farmlands	Good
1269	Qinzhou	Qinnan District	Moraceae	Ficus altissima Blume.	950	16	330	33.5	Villages and farmlands	Good
1270	Qinzhou	Qinbei District	Moraceae	Ficus microcarpa L. f.	580	24.1	175.1	24	Residential districts	Good
1271	Qinzhou	Qinbei District	Moraceae	Ficus microcarpa L. f.	520	23.1	208.5	35.4	Villages and farmlands	Good
1272	Qinzhou	Qinbei District	Moraceae	Ficus altissima Blume.	510	15.1	273.7	33.1	Villages and farmlands	Moderate
1273	Qinzhou	Qinbei District	Moraceae	Ficus microcarpa L. f.	600	24.3	165.5	22	Villages and farmlands	Good
1274	Qinzhou	Qinbei District	Moraceae	Ficus altissima Blume.	505	25.8	154.4	9.9	Villages and farmlands	Poor
1275	Qinzhou	Qinbei District	Moraceae	Artocarpus parvus Gagnep.	600	7.8	118.1	8.5	Villages and farmlands	Moderate
1276	Qinzhou	Qinbei District	Myrtaceae	Syzygium levinei (Merr.) Merr. & L. M. Perry	600	20.8	106	16.1	Villages and farmlands	Poor
1277	Qinzhou	Qinbei District	Moraceae	Ficus microcarpa L. f.	500	22.4	260.1	23.4	Villages and farmlands	Good
1278	Qinzhou	Qinbei District	Moraceae	Ficus microcarpa L. f.	500	11.8	98.7	20.8	Villages and farmlands	Good
1279	Qinzhou	Qinbei District	Moraceae	Ficus altissima Blume.	500	14.5	198.5	27.8	Villages and farmlands	Poor
1280	Qinzhou	Qinbei District	Moraceae	Ficus altissima Blume.	500	13.4	130	29.9	Villages and farmlands	Poor
1281	Qinzhou	Qinbei District	Moraceae	Ficus altissima Blume.	650	20.1	292.8	32.9	Villages and farmlands	Poor
1282	Qinzhou	Qinbei District	Moraceae	Ficus altissima Blume.	560	19.8	195.8	26.9	Villages and farmlands	Poor
1283	Qinzhou	Qinbei District	Moraceae	Ficus altissima Blume.	500	13.6	279.5	33	Villages and farmlands	Poor
1284	Qinzhou	Qinbei District	Moraceae	Ficus microcarpa L. f.	700	18	191.3	28.1	Villages and farmlands	Good
1285	Qinzhou	Qinbei District	Polygalaceae	Xanthophyllum hainanense Hu.	500	8.6	76.5	10.6	Villages and farmlands	Poor
1286	Qinzhou	Lingshan County	Sapindaceae	Litchi chinensis Sonn.	500	12.2	185	16.1	Villages and farmlands	Good
1287	Qinzhou	Lingshan County	Sapindaceae	Litchi chinensis Sonn.	650	8.5	203.8	7.1	Villages and farmlands	Good
1288	Qinzhou	Lingshan County	Sapindaceae	Litchi chinensis Sonn.	560	8.8	191	16.1	Villages and farmlands	Good
1289	Qinzhou	Lingshan County	Moraceae	Ficus microcarpa L. f.	720	17.2	75	23.6	Villages and farmlands	Good
1290	Qinzhou	Lingshan County	Moraceae	Ficus microcarpa L. f.	520	15.5	78	13.8	Villages and farmlands	Good
1291	Qinzhou	Lingshan County	Moraceae	Ficus microcarpa L. f.	870	15.1	285	24.2	Villages and farmlands	Good
1292	Qinzhou	Lingshan County	Moraceae	Ficus microcarpa L. f.	920	17.3	182	15.7	Villages and farmlands	Good
1293	Qinzhou	Lingshan County	Moraceae	Ficus microcarpa L. f.	920	9.1	152	17.2	Villages and farmlands	Good
1294	Qinzhou	Lingshan County	Moraceae	Ficus microcarpa L. f.	820	22.1	192	25.3	Villages and farmlands	Good
1295	Qinzhou	Lingshan County	Sapindaceae	Litchi chinensis Sonn.	550	12.5	191.1	8.7	Villages and farmlands	Good
1296	Qinzhou	Lingshan County	Sapindaceae	Litchi chinensis Sonn.	530	9.5	152	5.6	Villages and farmlands	Good
1297	Qinzhou	Lingshan County	Sapindaceae	Litchi chinensis Sonn.	530	11.2	102	5.4	Villages and farmlands	Good
1298	Qinzhou	Lingshan County	Sapindaceae	Litchi chinensis Sonn.	500	9.2	102.3	15.4	Villages and farmlands	Good
1299	Qinzhou	Lingshan County	Sapindaceae	Litchi chinensis Sonn.	600	10.5	118.6	15.6	Villages and farmlands	Moderate
1300	Qinzhou	Lingshan County	Sapindaceae	Litchi chinensis Sonn.	600	10.5	145.9	16.7	Villages and farmlands	Moderate
1301	Qinzhou	Lingshan County	Moraceae	Ficus microcarpa L. f.	550	12.7	161.9	6.9	Villages and farmlands	Good
1302	Qinzhou	Lingshan County	Moraceae	Ficus altissima Blume	560	26.5	287	33.1	Villages and farmlands	Good
1303	Qinzhou	Lingshan County	Moraceae	Ficus microcarpa L. f.	500	9.2	267	9.2	Villages and farmlands	Good
1304	Qinzhou	Lingshan County	Moraceae	Ficus microcarpa L. f.	500	22.2	265	21.6	Villages and farmlands	Good
1305	Qinzhou	Lingshan County	Sapindaceae	Litchi chinensis Sonn.	600	10.5	198	14.2	Villages and farmlands	Good
1306	Qinzhou	Lingshan County	Sapindaceae	Litchi chinensis Sonn.	670	6.3	208	11.9	Villages and farmlands	Good
1307	Qinzhou	Lingshan County	Sapindaceae	Litchi chinensis Sonn.	755	6.7	217	24.2	Villages and farmlands	Good
1308	Qinzhou	Lingshan County	Sapindaceae	Litchi chinensis Sonn.	510	7.2	182	13.1	Villages and farmlands	Good
1309	Qinzhou	Lingshan County	Sapindaceae	Litchi chinensis Sonn.	530	6.4	186	15.3	Villages and farmlands	Good
1310	Qinzhou	Lingshan County	Sapindaceae	Litchi chinensis Sonn.	590	7.4	192	9	Villages and farmlands	Good
1311	Qinzhou	Lingshan County	Sapindaceae	Litchi chinensis Sonn.	710	6.2	222	16.9	Villages and farmlands	Good
1312	Qinzhou	Lingshan County	Sapindaceae	Litchi chinensis Sonn.	520	8.2	186	19	Villages and farmlands	Good
1313	Qinzhou	Lingshan County	Sapindaceae	Litchi chinensis Sonn.	800	9.2	233	19.2	Villages and farmlands	Good
1314	Qinzhou	Lingshan County	Sapindaceae	Dimocarpus longan Lour.	690	6.6	123	11.2	Villages and farmlands	Good
1315	Qinzhou	Lingshan County	Sapindaceae	Dimocarpus longan Lour.	500	6.8	80	15	Villages and farmlands	Good
1316	Qinzhou	Lingshan County	Sapindaceae	Litchi chinensis Sonn.	540	8.6	71.6	22.2	Villages and farmlands	Good
1317	Qinzhou	Lingshan County	Sapindaceae	Litchi chinensis Sonn.	840	7.8	227	14	Villages and farmlands	Good
1318	Qinzhou	Lingshan County	Sapindaceae	Litchi chinensis Sonn.	570	7.6	192	14.1	Villages and farmlands	Good
1319	Qinzhou	Lingshan County	Sapindaceae	Litchi chinensis Sonn.	500	7.8	182	15.7	Villages and farmlands	Good
1320	Qinzhou	Lingshan County	Sapindaceae	Litchi chinensis Sonn.	530	6.8	186	17.9	Villages and farmlands	Good
1321	Qinzhou	Lingshan County	Sapindaceae	Litchi chinensis Sonn.	510	6.5	183	15.5	Villages and farmlands	Good
1322	Qinzhou	Lingshan County	Sapindaceae	Litchi chinensis Sonn.	590	6.5	195	17.9	Villages and farmlands	Good
1323	Qinzhou	Lingshan County	Sapindaceae	Litchi chinensis Sonn.	910	6.2	234	22.4	Villages and farmlands	Good
1324	Qinzhou	Lingshan County	Sapindaceae	Litchi chinensis Sonn.	650	7.8	206	15.7	Villages and farmlands	Moderate
1325	Qinzhou	Lingshan County	Sapindaceae	Litchi chinensis Sonn.	755	8.2	216	14.5	Villages and farmlands	Moderate
1326	Qinzhou	Lingshan County	Sapindaceae	Litchi chinensis Sonn.	500	8.5	220	16.9	Villages and farmlands	Moderate
1327	Qinzhou	Lingshan County	Sapindaceae	Litchi chinensis Sonn.	850	6.3	242	16.9	Villages and farmlands	Moderate
1328	Qinzhou	Lingshan County	Sapindaceae	Litchi chinensis Sonn.	710	6.5	214	20.6	Villages and farmlands	Moderate
1329	Qinzhou	Lingshan County	Sapindaceae	Litchi chinensis Sonn.	660	8.2	206	17	Villages and farmlands	Moderate
1330	Qinzhou	Lingshan County	Sapindaceae	Litchi chinensis Sonn.	900	6.7	244	14.3	Villages and farmlands	Good
1331	Qinzhou	Lingshan County	Sapindaceae	Litchi chinensis Sonn.	700	7.6	212	21	Villages and farmlands	Good
1332	Qinzhou	Lingshan County	Sapindaceae	Litchi chinensis Sonn.	750	6.8	218	18	Villages and farmlands	Good
1333	Qinzhou	Lingshan County	Sapindaceae	Litchi chinensis Sonn.	580	8.3	195	16.9	Villages and farmlands	Good
1334	Qinzhou	Lingshan County	Sapindaceae	Litchi chinensis Sonn.	610	8.2	198	16.8	Villages and farmlands	Good
1335	Qinzhou	Lingshan County	Sapindaceae	Litchi chinensis Sonn.	630	7.4	192	19.5	Villages and farmlands	Good
1336	Qinzhou	Lingshan County	Sapindaceae	Litchi chinensis Sonn.	510	6.4	183	10.6	Villages and farmlands	Good
1337	Qinzhou	Lingshan County	Sapindaceae	Litchi chinensis Sonn.	720	5.4	214	7.1	Villages and farmlands	Good
1338	Qinzhou	Lingshan County	Sapindaceae	Litchi chinensis Sonn.	510	6.8	184	8.7	Villages and farmlands	Good
1339	Qinzhou	Pubei County	Sapindaceae	Litchi chinensis Sonn.	520	8.1	184	17.5	Villages and farmlands	Good
1340	Qinzhou	Pubei County	Moraceae	Ficus microcarpa L. f.	620	16	120	19.5	Villages and farmlands	Good
1341	Qinzhou	Pubei County	Moraceae	Antiaris toxicaria Lesch.	500	20	200	11.5	Villages and farmlands	Moderate
1342	Qinzhou	Pubei County	Sapindaceae	Dimocarpus longan Lour.	550	15	114	19	Villages and farmlands	Moderate
1343	Qinzhou	Pubei County	Moraceae	Ficus microcarpa L. f.	515	20	260	34	Villages and farmlands	Good
1344	Qinzhou	Pubei County	Moraceae	Ficus altissima Blume	570	14	269	14.5	Villages and farmlands	Good
1345	Qinzhou	Pubei County	Sapindaceae	Litchi chinensis Sonn.	500	21	89.2	16.5	Residential districts	Good
1346	Qinzhou	Pubei County	Sapindaceae	Litchi chinensis Sonn.	600	6	71	13	Villages and farmlands	Good
1347	Qinzhou	Pubei County	Sapindaceae	Litchi chinensis Sonn.	600	6	60	10	Villages and farmlands	Good
1348	Qinzhou	Pubei County	Sapindaceae	Litchi chinensis Sonn.	600	8	89	11	Villages and farmlands	Good
1349	Qinzhou	Pubei County	Sapindaceae	Litchi chinensis Sonn.	600	7	82.8	6.5	Villages and farmlands	Good
1350	Qinzhou	Pubei County	Sapindaceae	Litchi chinensis Sonn.	600	8	53.1	14	Villages and farmlands	Good
1351	Qinzhou	Pubei County	Sapindaceae	Litchi chinensis Sonn.	600	8	52	14	Villages and farmlands	Good
1352	Qinzhou	Pubei County	Aquifoliaceae	Ilex rotunda Thunb.	500	5.5	92.4	9.5	Villages and farmlands	Moderate
1353	Qinzhou	Pubei County	Myrtaceae	Syzygium nervosum DC.	700	9	178.3	14	Villages and farmlands	Good
1354	Qinzhou	Pubei County	Sapindaceae	Dimocarpus longan Lour.	600	14	92	14	Villages and farmlands	Good
1355	Qinzhou	Pubei County	Sapindaceae	Litchi chinensis Sonn.	500	9	96	11	Villages and farmlands	Good
1356	Qinzhou	Pubei County	Sapindaceae	Litchi chinensis Sonn.	603	13	199	14	Villages and farmlands	Good
1357	Qinzhou	Pubei County	Moraceae	Ficus microcarpa L. f.	520	16	270.7	29	Villages and farmlands	Good
1358	Qinzhou	Pubei County	Fabaceae	Erythrophleum fordii Oliv.	550	35	114.6	29.5	Villages and farmlands	Good
1359	Qinzhou	Pubei County	Sapindaceae	Dimocarpus longan Lour.	500	15	103	20.5	Villages and farmlands	Good
1360	Qinzhou	Pubei County	Sapindaceae	Dimocarpus longan Lour.	720	14	125	14.5	Villages and farmlands	Good
1361	Qinzhou	Pubei County	Fabaceae	Erythrophleum fordii Oliv.	900	20	125	18	Villages and farmlands	Good
1362	Qinzhou	Pubei County	Moraceae	Ficus virens Aiton.	500	21	280	24	Villages and farmlands	Moderate
1363	Qinzhou	Pubei County	Theaceae	Schima superba Gardner & Champ.	700	30	134.7	11	Villages and farmlands	Good
1364	Qinzhou	Pubei County	Moraceae	Ficus virens Aiton.	560	11	300	25	Villages and farmlands	Poor
1365	Qinzhou	Pubei County	Moraceae	Ficus virens Aiton.	750	10	350	30	Villages and farmlands	Good
1366	Qinzhou	Pubei County	Rhamnaceae	Hovenia acerba Lindl.	549	9	95	11	Villages and farmlands	Good
1367	Qinzhou	Pubei County	Elaeocarpaceae	Elaeocarpus sylvestris (Lour.) Poir.	500	15	110	10	Villages and farmlands	Good
1368	Qinzhou	Pubei County	Sapindaceae	Litchi chinensis Sonn.	800	12	89.1	11	Villages and farmlands	Good
1369	Qinzhou	Pubei County	Sapindaceae	Litchi chinensis Sonn.	800	12	85.9	8.5	Villages and farmlands	Good
1370	Qinzhou	Pubei County	Sapindaceae	Litchi chinensis Sonn.	800	12	73.2	12	Villages and farmlands	Good
1371	Qinzhou	Pubei County	Sapindaceae	Litchi chinensis Sonn.	800	10	121	12	Villages and farmlands	Good
1372	Qinzhou	Pubei County	Sapindaceae	Litchi chinensis Sonn.	800	12	95.5	9.5	Villages and farmlands	Good
1373	Qinzhou	Pubei County	Sapindaceae	Litchi chinensis Sonn.	800	15	116.2	10.5	Villages and farmlands	Good
1374	Qinzhou	Pubei County	Sapindaceae	Litchi chinensis Sonn.	800	13	60.5	10.5	Villages and farmlands	Good
1375	Qinzhou	Pubei County	Sapindaceae	Litchi chinensis Sonn.	800	13	85.9	9	Villages and farmlands	Good
1376	Qinzhou	Pubei County	Sapindaceae	Litchi chinensis Sonn.	800	12	85.9	14	Villages and farmlands	Good
1377	Qinzhou	Pubei County	Sapindaceae	Litchi chinensis Sonn.	800	13	76.4	11.5	Villages and farmlands	Good
1378	Qinzhou	Pubei County	Sapindaceae	Litchi chinensis Sonn.	800	13	143.3	12	Villages and farmlands	Good
1379	Qinzhou	Pubei County	Sapindaceae	Litchi chinensis Sonn.	800	12	76.4	7.5	Villages and farmlands	Good
1380	Qinzhou	Pubei County	Sapindaceae	Litchi chinensis Sonn.	800	15	143.3	9	Villages and farmlands	Good
1381	Qinzhou	Pubei County	Sapindaceae	Litchi chinensis Sonn.	800	11	85.9	13	Villages and farmlands	Good
1382	Qinzhou	Pubei County	Sapindaceae	Litchi chinensis Sonn.	800	10	73.2	9	Villages and farmlands	Good
1383	Qinzhou	Pubei County	Sapindaceae	Litchi chinensis Sonn.	800	13	79.6	9.5	Villages and farmlands	Good
1384	Qinzhou	Pubei County	Sapindaceae	Litchi chinensis Sonn.	800	10	63.7	10	Villages and farmlands	Good
1385	Qinzhou	Pubei County	Sapindaceae	Litchi chinensis Sonn.	800	7	60	7	Villages and farmlands	Good
1386	Qinzhou	Pubei County	Sapindaceae	Litchi chinensis Sonn.	800	10	70	11	Villages and farmlands	Good
1387	Qinzhou	Pubei County	Sapindaceae	Litchi chinensis Sonn.	800	11	136.9	10	Villages and farmlands	Good
1388	Qinzhou	Pubei County	Sapindaceae	Litchi chinensis Sonn.	800	15	89.1	13.5	Villages and farmlands	Good
1389	Qinzhou	Pubei County	Sapindaceae	Litchi chinensis Sonn.	800	13	114.6	12	Villages and farmlands	Good
1390	Qinzhou	Pubei County	Sapindaceae	Litchi chinensis Sonn.	800	12	57.3	11	Villages and farmlands	Good
1391	Qinzhou	Pubei County	Sapindaceae	Litchi chinensis Sonn.	800	9	41.4	10	Villages and farmlands	Good
1392	Qinzhou	Pubei County	Sapindaceae	Litchi chinensis Sonn.	800	10	65	10	Villages and farmlands	Good
1393	Qinzhou	Pubei County	Sapindaceae	Litchi chinensis Sonn.	800	10	65.2	9.5	Villages and farmlands	Good
1394	Qinzhou	Pubei County	Sapindaceae	Litchi chinensis Sonn.	800	11	95.5	10.5	Villages and farmlands	Good
1395	Qinzhou	Pubei County	Sapindaceae	Litchi chinensis Sonn.	800	12	76.4	8.5	Villages and farmlands	Good
1396	Qinzhou	Pubei County	Sapindaceae	Litchi chinensis Sonn.	800	11	50.9	13	Villages and farmlands	Good
1397	Qinzhou	Pubei County	Sapindaceae	Litchi chinensis Sonn.	800	12	44.6	9	Villages and farmlands	Good
1398	Qinzhou	Pubei County	Sapindaceae	Litchi chinensis Sonn.	800	11	70	15	Villages and farmlands	Good
1399	Qinzhou	Pubei County	Sapindaceae	Litchi chinensis Sonn.	800	9	57.3	10	Villages and farmlands	Good
1400	Qinzhou	Pubei County	Sapindaceae	Litchi chinensis Sonn.	800	15	70	10	Villages and farmlands	Good
1401	Qinzhou	Pubei County	Sapindaceae	Litchi chinensis Sonn.	800	11	79.6	10	Villages and farmlands	Good
1402	Qinzhou	Pubei County	Sapindaceae	Litchi chinensis Sonn.	800	15	79.6	12	Villages and farmlands	Good
1403	Qinzhou	Pubei County	Theaceae	Schima superba Gardner & Champ.	603	36	129	15.5	Villages and farmlands	Good
1404	Qinzhou	Pubei County	Sapindaceae	Dimocarpus longan Lour.	802	15	130	18.5	Villages and farmlands	Good
1405	Qinzhou	Pubei County	Moraceae	Ficus virens Aiton.	760	26	350	25.5	Villages and farmlands	Good
1406	Qinzhou	Pubei County	Moraceae	Ficus virens Aiton.	636	26	318	25	Villages and farmlands	Good
1407	Qinzhou	Pubei County	Sapindaceae	Dimocarpus longan Lour.	500	18	98.6	20	Villages and farmlands	Good
1408	Guigang	Gangbei District	Podocarpaceae	Dacrycarpus imbricatus (Blume) de Laub.	1100	30	145.8	29	Villages and farmlands	Good
1409	Guigang	Gangbei District	Podocarpaceae	Dacrycarpus imbricatus (Blume) de Laub.	1200	17	146.4	21	Villages and farmlands	Good
1410	Guigang	Pingnan County	Moraceae	Ficus virens Aiton	1100	24	398	40.5	Villages and farmlands	Good
1411	Guigang	Pingnan County	Moraceae	Ficus virens Aiton	1100	24	414	36.5	Villages and farmlands	Good
1412	Guigang	Pingnan County	Moraceae	Ficus microcarpa L. f.	1000	12	312	22	Villages and farmlands	Good
1413	Guigang	Guiping City	Moraceae	Ficus virens Aiton.	1100	28.8	296.2	41.5	Scenic spots	Good
1414	Guigang	Gangbei District	Moraceae	Ficus microcarpa L. f.	600	18	276.9	29	Villages and farmlands	Good
1415	Guigang	Gangbei District	Moraceae	Ficus microcarpa L. f.	590	17.3	273.7	25	Villages and farmlands	Good
1416	Guigang	Gangbei District	Moraceae	Ficus microcarpa L. f.	500	14	256	25.5	Villages and farmlands	Good
1417	Guigang	Gangbei District	Fabaceae	Erythrophleum fordii Oliv.	500	23	111.7	28	Wooded areas and plant nurseries	Good
1418	Guigang	Gangbei District	Lamiaceae	Vitex quinata (Lour.) Will.	500	8	54.8	7.5	Villages and farmlands	Good
1419	Guigang	Gangbei District	Moraceae	Ficus microcarpa L. f.	600	32	287.8	34	Villages and farmlands	Good
1420	Guigang	Gangbei District	Moraceae	Ficus microcarpa L. f.	520	17	261	27.5	Villages and farmlands	Good
1421	Guigang	Gangbei District	Moraceae	Ficus microcarpa L. f.	500	17.2	257.2	21	Villages and farmlands	Good
1422	Guigang	Gangnan District	Lauraceae	Camphora officinarum Nees.	510	15.2	220	16	Villages and farmlands	Good
1423	Guigang	Gangnan District	Oxalidaceae	Averrhoa carambola L.	500	15.5	108.2	13.7	Villages and farmlands	Good
1424	Guigang	Qintang District	Moraceae	Ficus microcarpa L. f.	550	12	276.1	25.5	Villages and farmlands	Good
1425	Guigang	Pingnan County	Fagaceae	Quercus acutissima Carruth.	500	25	136.9	22.5	Villages and farmlands	Good
1426	Guigang	Pingnan County	Lauraceae	Camphora officinarum Nees.	510	18	232	27	Villages and farmlands	Moderate
1427	Guigang	Pingnan County	Podocarpaceae	Dacrycarpus imbricatus (Blume) de Laub.	500	16	106.6	17	Villages and farmlands	Good
1428	Guigang	Pingnan County	Moraceae	Ficus virens Aiton.	650	15	334	19.5	Villages and farmlands	Moderate
1429	Guigang	Pingnan County	Moraceae	Ficus virens Aiton.	520	17	286	32	Villages and farmlands	Good
1430	Guigang	Pingnan County	Moraceae	Ficus virens Aiton.	650	23	334.4	25.5	Residential districts	Moderate
1431	Guigang	Pingnan County	Moraceae	Ficus virens Aiton.	500	16	280	13	Villages and farmlands	Moderate
1432	Guigang	Pingnan County	Moraceae	Ficus virens Aiton.	600	18	318	23.5	Villages and farmlands	Moderate
1433	Guigang	Pingnan County	Theaceae	Schima superba Gardner & Champ.	500	25	127	16.9	Villages and farmlands	Good
1434	Guigang	Guiping City	Podocarpaceae	Dacrycarpus imbricatus (Blume) de Laub.	850	25.5	141.5	23.5	Villages and farmlands	Poor
1435	Guigang	Guiping City	Moraceae	Ficus microcarpa L. f.	510	25	280.3	33.8	Villages and farmlands	Good
1436	Guigang	Guiping City	Lauraceae	Camphora officinarum Nees.	550	24	242	24	Villages and farmlands	Good
1437	Guigang	Guiping City	Moraceae	Ficus virens Aiton.	500	21	259.6	29	Residential districts	Moderate
1438	Guigang	Guiping City	Moraceae	Ficus virens Aiton.	680	23	328	31	Residential districts	Good
1439	Guigang	Guiping City	Moraceae	Ficus virens Aiton.	800	23	340.8	33	Residential districts	Good
1440	Guigang	Guiping City	Moraceae	Ficus virens Aiton.	525	14.5	230	20.4	Residential districts	Poor
1441	Guigang	Guiping City	Moraceae	Ficus virens Aiton.	525	16.8	312.1	23.6	Residential districts	Poor
1442	Guigang	Guiping City	Moraceae	Ficus virens Aiton.	550	16.8	280.3	17.2	Residential districts	Moderate
1443	Guigang	Guiping City	Moraceae	Ficus microcarpa L. f.	500	23	253	27	Residential districts	Good
1444	Guigang	Guiping City	Moraceae	Ficus virens Aiton.	560	16.8	280.3	23.2	Residential districts	Good
1445	Guigang	Guiping City	Lauraceae	Camphora officinarum Nees.	550	25	281.9	30.8	Residential districts	Good
1446	Guigang	Guiping City	Moraceae	Ficus virens Aiton.	500	25	248.4	28	Scenic spots	Good
1447	Guigang	Guiping City	Anacardiaceae	Choerospondias axillaris (Roxb.) B. L. Burtt & A. W. Hill	520	21.5	146.5	16.1	Scenic spots	Moderate
1448	Guigang	Guiping City	Pinaceae	Pinus massoniana Lamb.	515	28.7	82.8	11.9	Scenic spots	Moderate
1449	Guigang	Guiping City	Pinaceae	Pinus massoniana Lamb.	525	34	108.3	14.8	Scenic spots	Moderate
1450	Guigang	Guiping City	Pinaceae	Pinus massoniana Lamb.	512	32.8	108.3	11.2	Scenic spots	Good
1451	Guigang	Guiping City	Lauraceae	Camphora officinarum Nees.	510	24	191.1	18	Scenic spots	Good
1452	Yulin	Yuzhou District	Lauraceae	Camphora officinarum Nees	1000	15	194.3	8.3	Villages and farmlands	Moderate
1453	Yulin	Rong County	Moraceae	Ficus microcarpa L. f.	1000	17	308.8	35.5	Villages and farmlands	Good
1454	Yulin	Rong County	Fabaceae	Erythrophleum fordii Oliv.	1700	16.2	132.1	21.5	Villages and farmlands	Poor
1455	Yulin	Rong County	Moraceae	Ficus concinna (Miq.) Miq.	1500	18.5	350.2	44	Villages and farmlands	Moderate
1456	Yulin	Rong County	Fabaceae	Lysidice rhodostegia Hance	1000	26.4	184.6	27	Villages and farmlands	Poor
1457	Yulin	Rong County	Fabaceae	Erythrophleum fordii Oliv.	1750	23.4	133.7	28.5	Villages and farmlands	Good
1458	Yulin	Rong County	Moraceae	Ficus microcarpa L. f.	1100	19.6	330.1	41	Villages and farmlands	Good
1459	Yulin	Rong County	Fabaceae	Erythrophleum fordii Oliv.	1250	36	127.3	27	Villages and farmlands	Good
1460	Yulin	Luchuan County	Sapindaceae	Litchi chinensis Sonn.	1000	15	127	19	Villages and farmlands	Good
1461	Yulin	Luchuan County	Moraceae	Antiaris toxicaria Lesch.	1000	18	242	18.5	Villages and farmlands	Moderate
1462	Yulin	Bobai County	Moraceae	Ficus virens Aiton.	1000	30	380	29.5	Villages and farmlands	Good
1463	Yulin	Bobai County	Moraceae	Ficus microcarpa L. f.	1000	30	210	48.5	Villages and farmlands	Good
1464	Yulin	Yuzhou District	Moraceae	Ficus virens Aiton.	628	20	226	37.5	Residential districts	Good
1465	Yulin	Fumian District	Moraceae	Ficus microcarpa L. f.	620	20	280	34	Residential districts	Good
1466	Yulin	Fumian District	Sapindaceae	Dimocarpus longan Lour.	550	12	113	15	Villages and farmlands	Good
1467	Yulin	Fumian District	Sapindaceae	Dimocarpus longan Lour.	580	12	117	19.5	Villages and farmlands	Poor
1468	Yulin	Fumian District	Sapindaceae	Dimocarpus longan Lour.	610	14	118	16	Villages and farmlands	Poor
1469	Yulin	Fumian District	Euphorbiaceae	Mallotus repandus (Willd.) Müll. Arg.	500	16	103	11	Villages and farmlands	Poor
1470	Yulin	Fumian District	Sapindaceae	Dimocarpus longan Lour.	500	12	105	19.5	Villages and farmlands	Moderate
1471	Yulin	Rong County	Cephalotaxaceae	Cephalotaxus hainanensis H. L. Li	750	14.5	125.4	15	Villages and farmlands	Poor
1472	Yulin	Rong County	Sapindaceae	Dimocarpus longan Lour.	500	11.7	112	15.5	Villages and farmlands	Moderate
1473	Yulin	Rong County	Fabaceae	Erythrophleum fordii Oliv.	790	20.4	120.3	22.5	Villages and farmlands	Good
1474	Yulin	Rong County	Fabaceae	Erythrophleum fordii Oliv.	880	20	121.9	27.5	Villages and farmlands	Moderate
1475	Yulin	Rong County	Fabaceae	Erythrophleum fordii Oliv.	750	24.5	118.4	31	Villages and farmlands	Moderate
1476	Yulin	Rong County	Lauraceae	Camphora officinarum Nees	590	11.2	232.4	29.5	Villages and farmlands	Poor
1477	Yulin	Rong County	Lauraceae	Camphora officinarum Nees	500	22.4	217.4	30	Villages and farmlands	Moderate
1478	Yulin	Rong County	Moraceae	Ficus microcarpa L. f.	600	25.4	269.3	42.5	Villages and farmlands	Good
1479	Yulin	Rong County	Fagaceae	Castanopsis hystrix Hook. f. & Thomson ex A. DC.	600	24.8	151.8	20.5	Villages and farmlands	Poor
1480	Yulin	Luchuan County	Sapindaceae	Dimocarpus longan Lour.	520	16	89.1	14.5	Villages and farmlands	Good
1481	Yulin	Luchuan County	Sapindaceae	Litchi chinensis Sonn.	800	10	60	11.5	Villages and farmlands	Poor
1482	Yulin	Luchuan County	Sapindaceae	Litchi chinensis Sonn.	800	11	76	10.5	Villages and farmlands	Good
1483	Yulin	Luchuan County	Sapindaceae	Litchi chinensis Sonn.	500	9	57	9	Villages and farmlands	Good
1484	Yulin	Luchuan County	Fabaceae	Adenanthera microsperma Teijsm. & Binn.	600	17	85.9	9	Villages and farmlands	Poor
1485	Yulin	Luchuan County	Sapindaceae	Dimocarpus longan Lour.	600	10	116.1	9	Villages and farmlands	Moderate
1486	Yulin	Luchuan County	Sapotaceae	Madhuca pasquieri (Dubard) H. J. Lam	500	25	111.5	20.5	Villages and farmlands	Good
1487	Yulin	Luchuan County	Sapindaceae	Dimocarpus longan Lour.	500	13	113.4	17.5	Villages and farmlands	Good
1488	Yulin	Luchuan County	Sapindaceae	Dimocarpus longan Lour.	500	14	110.8	8.5	Villages and farmlands	Moderate
1489	Yulin	Luchuan County	Sapindaceae	Dimocarpus longan Lour.	750	16	127.4	13	Villages and farmlands	Moderate
1490	Yulin	Luchuan County	Sapindaceae	Dimocarpus longan Lour.	550	9	114	9.4	Villages and farmlands	Moderate
1491	Yulin	Luchuan County	Sapindaceae	Dimocarpus longan Lour.	550	12	114	10	Villages and farmlands	Moderate
1492	Yulin	Luchuan County	Sapindaceae	Dimocarpus longan Lour.	549	7	111.8	9.5	Villages and farmlands	Moderate
1493	Yulin	Luchuan County	Sapindaceae	Dimocarpus longan Lour.	550	7	114.6	13.5	Villages and farmlands	Moderate
1494	Yulin	Bobai County	Moraceae	Ficus microcarpa L. f.	800	25	300	32.5	Villages and farmlands	Good
1495	Yulin	Bobai County	Moraceae	Ficus altissima Blume.	500	27	150	38.5	Villages and farmlands	Good
1496	Yulin	Bobai County	Phyllanthaceae	Bischofia javanica Blume.	800	30	250	19	Villages and farmlands	Good
1497	Yulin	Bobai County	Moraceae	Artocarpus parvus Gagnep.	530	24	110	25	Villages and farmlands	Good
1498	Yulin	Bobai County	Sapindaceae	Dimocarpus longan Lour.	600	13	120	12.5	Villages and farmlands	Good
1499	Yulin	Bobai County	Moraceae	Ficus altissima Blume.	500	25	210	39	Villages and farmlands	Good
1500	Yulin	Bobai County	Aquifoliaceae	Ilex rotunda Thunb.	500	14	92	19	Villages and farmlands	Good
1501	Yulin	Bobai County	Apocynaceae	Alstonia scholaris (L.) R. Br.	600	27	216	25	Villages and farmlands	Good
1502	Yulin	Xingye County	Lauraceae	Camphora officinarum Nees.	500	20.8	210	32.6	Villages and farmlands	Moderate
1503	Yulin	Beiliu City	Oleaceae	Osmanthus fragrans (Thunb.) Lour.	600	6	42	5.5	Villages and farmlands	Moderate
1504	Yulin	Beiliu City	Sapindaceae	Litchi chinensis Sonn.	800	24.3	172	15.2	Villages and farmlands	Good
1505	Yulin	Beiliu City	Sapindaceae	Litchi chinensis Sonn.	800	23.5	146.5	14.9	Villages and farmlands	Good
1506	Yulin	Beiliu City	Sapindaceae	Litchi chinensis Sonn.	800	20.6	105.1	13	Villages and farmlands	Good
1507	Yulin	Beiliu City	Sapindaceae	Litchi chinensis Sonn.	600	14	133	15	Villages and farmlands	Good
1508	Yulin	Beiliu City	Sapindaceae	Litchi chinensis Sonn.	600	13	96	16.5	Villages and farmlands	Good
1509	Yulin	Beiliu City	Sapindaceae	Litchi chinensis Sonn.	600	14	115	16.5	Villages and farmlands	Good
1510	Yulin	Beiliu City	Moraceae	Ficus virens Aiton.	550	19	287	30	Villages and farmlands	Good
1511	Yulin	Beiliu City	Moraceae	Ficus virens Aiton.	500	18	286	29	Villages and farmlands	Good
1512	Yulin	Beiliu City	Moraceae	Ficus virens Aiton.	550	22	292	28.5	Villages and farmlands	Good
1513	Yulin	Beiliu City	Anacardiaceae	Dracontomelon duperreanum Pierre	550	20	232	23	Villages and farmlands	Good
1514	Yulin	Beiliu City	Moraceae	Ficus microcarpa L. f.	650	27	282	35.5	Villages and farmlands	Good
1515	Yulin	Beiliu City	Moraceae	Ficus microcarpa L. f.	500	25	280	29.5	Villages and farmlands	Good
1516	Baise	Youjiang District	Moraceae	Ficus altissima Blume.	1000	20	363.1	35.5	Villages and farmlands	Good
1517	Baise	Tianyang District	Moraceae	Ficus altissima Blume.	1000	17	414	27.9	Villages and farmlands	Good
1518	Baise	Tianyang District	Moraceae	Ficus altissima Blume.	1000	19.5	458.6	46.4	Villages and farmlands	Good
1519	Baise	Tianyang District	Moraceae	Ficus altissima Blume.	1000	22.2	293	40.9	Villages and farmlands	Good
1520	Baise	Tianyang District	Malvaceae	Excentrodendron tonkinense (A. Chev.) H. T. Chang & R. H. Miao	1000	35.5	181.2	11	Villages and farmlands	Good
1521	Baise	Tianyang District	Malvaceae	Excentrodendron tonkinense (A. Chev.) H. T. Chang & R. H. Miao	1000	25.6	165	18	Villages and farmlands	Good
1522	Baise	Tiandong County	Moraceae	Ficus altissima Blume.	1000	18	111.5	66	Villages and farmlands	Good
1523	Baise	Tiandong County	Moraceae	Ficus altissima Blume.	1200	19	509.6	31	Villages and farmlands	Good
1524	Baise	Tiandong County	Moraceae	Ficus altissima Blume.	1200	21	541.4	30	Villages and farmlands	Good
1525	Baise	Tiandong County	Moraceae	Ficus virens Aiton.	1000	21	477.7	48	Villages and farmlands	Good
1526	Baise	Pingguo County	Sapotaceae	Sinosideroxylon pedunculatum (Hemsl.) H. Chuang	1000	33	127	19.5	Villages and farmlands	Good
1527	Baise	Debao County	Moraceae	Ficus virens Aiton.	1500	31	568.5	54.8	Villages and farmlands	Good
1528	Baise	Debao County	Moraceae	Ficus virens Aiton.	1000	25	408	30	Villages and farmlands	Good
1529	Baise	Jingxi City	Moraceae	Ficus virens Aiton.	1000	30	415	36	Villages and farmlands	Good
1530	Baise	Jingxi City	Moraceae	Ficus virens Aiton.	1000	30	417	36.8	Villages and farmlands	Good
1531	Baise	Jingxi City	Cupressaceae	Calocedrus macrolepis Kurz.	1000	21	219	16.1	Villages and farmlands	Good
1532	Baise	Jingxi City	Moraceae	Ficus virens Aiton.	1000	42	406	35.5	Villages and farmlands	Good
1533	Baise	Jingxi City	Moraceae	Ficus virens Aiton.	1000	19	408	47	Villages and farmlands	Good
1534	Baise	Jingxi City	Moraceae	Ficus virens Aiton.	1000	24	403.6	29	Villages and farmlands	Good
1535	Baise	Jingxi City	Moraceae	Ficus virens Aiton.	1000	28	400	40	Villages and farmlands	Good
1536	Baise	Jingxi City	Meliaceae	Chukrasia tabularis A. Juss.	1000	30	193.5	27	Villages and farmlands	Good
1537	Baise	Jingxi City	Malvaceae	Excentrodendron tonkinense (A. Chev.) H. T. Chang & R. H. Miao	1000	25	193	21	Villages and farmlands	Good
1538	Baise	Napo County	Moraceae	Ficus virens Aiton.	1000	20	380	40	Villages and farmlands	Good
1539	Baise	Lingyun County	Moraceae	Ficus virens Aiton.	1100	30	490	22.5	Villages and farmlands	Good
1540	Baise	Lingyun County	Juglandaceae	Carya sinensis Dode.	1100	24	255	11	Villages and farmlands	Good
1541	Baise	Lingyun County	Moraceae	Ficus virens Aiton.	1300	35	573	64.5	Villages and farmlands	Good
1542	Baise	Leye County	Juglandaceae	Carya sinensis Dode.	1800	40	322	18.7	Villages and farmlands	Good
1543	Baise	Leye County	Juglandaceae	Carya sinensis Dode.	1800	38	234.7	17	Villages and farmlands	Good
1544	Baise	Leye County	Juglandaceae	Carya sinensis Dode.	1200	38	219.7	17.7	Villages and farmlands	Good
1545	Baise	Tianlin County	Moraceae	Ficus virens Aiton.	1000	23	450	29.5	Villages and farmlands	Good
1546	Baise	Tianlin County	Moraceae	Ficus virens Aiton.	1000	31	722	47.5	Residential districts	Good
1547	Baise	Tianlin County	Moraceae	Ficus microcarpa L. f.	1000	19	329.6	41	Villages and farmlands	Good
1548	Baise	Xilin County	Moraceae	Ficus virens Aiton.	1100	26	423	54	Villages and farmlands	Good
1549	Baise	Longlin County	Moraceae	Ficus virens Aiton.	1000	24	458	33.5	Villages and farmlands	Good
1550	Baise	Longlin County	Moraceae	Ficus virens Aiton.	1000	24	420	26	Villages and farmlands	Good
1551	Baise	Longlin County	Moraceae	Ficus virens Aiton.	1000	20	414	28	Villages and farmlands	Good
1552	Baise	Longlin County	Moraceae	Ficus virens Aiton.	1000	28	414	30	Villages and farmlands	Good
1553	Baise	Longlin County	Moraceae	Ficus virens Aiton.	1300	26	455	35	Villages and farmlands	Good
1554	Baise	Longlin County	Moraceae	Ficus virens Aiton.	1300	22	512.7	50	Villages and farmlands	Good
1555	Baise	Longlin County	Moraceae	Ficus virens Aiton.	1000	18	509.3	44	Villages and farmlands	Good
1556	Baise	Longlin County	Moraceae	Ficus virens Aiton.	1000	18	487	47	Villages and farmlands	Good
1557	Baise	Longlin County	Moraceae	Ficus virens Aiton.	1000	23	439	27	Villages and farmlands	Good
1558	Baise	Longlin County	Moraceae	Ficus virens Aiton.	1000	31	420	29	Villages and farmlands	Good
1559	Baise	Youjiang District	Moraceae	Ficus altissima Blume.	600	25	300	45	Villages and farmlands	Good
1560	Baise	Youjiang District	Moraceae	Ficus altissima Blume.	500	22	270	30	Villages and farmlands	Good
1561	Baise	Youjiang District	Moraceae	Ficus altissima Blume.	740	25	306.5	42	Villages and farmlands	Good
1562	Baise	Youjiang District	Moraceae	Ficus altissima Blume.	500	28	281	36	Villages and farmlands	Good
1563	Baise	Youjiang District	Moraceae	Ficus altissima Blume.	500	30	334	22	Villages and farmlands	Good
1564	Baise	Youjiang District	Moraceae	Ficus altissima Blume.	500	22	311	24.5	Villages and farmlands	Good
1565	Baise	Youjiang District	Moraceae	Ficus altissima Blume.	500	28	347	50	Villages and farmlands	Good
1566	Baise	Youjiang District	Moraceae	Ficus altissima Blume.	500	24	334	50	Villages and farmlands	Good
1567	Baise	Youjiang District	Moraceae	Ficus altissima Blume.	500	15	280.2	30.5	Villages and farmlands	Good
1568	Baise	Youjiang District	Moraceae	Ficus virens Aiton.	500	22	280	29.5	Villages and farmlands	Moderate
1569	Baise	Youjiang District	Moraceae	Ficus virens Aiton.	500	25	310	30	Villages and farmlands	Good
1570	Baise	Youjiang District	Moraceae	Ficus virens Aiton.	500	17	216	19.2	Villages and farmlands	Moderate
1571	Baise	Youjiang District	Moraceae	Ficus virens Aiton.	500	17	242	19.5	Villages and farmlands	Good
1572	Baise	Youjiang District	Moraceae	Ficus virens Aiton.	500	25	296	24	Villages and farmlands	Moderate
1573	Baise	Youjiang District	Moraceae	Ficus virens Aiton.	500	21	302	21.5	Villages and farmlands	Good
1574	Baise	Youjiang District	Moraceae	Ficus virens Aiton.	500	22	270	31.5	Villages and farmlands	Moderate
1575	Baise	Youjiang District	Moraceae	Ficus microcarpa L. f.	500	24	254	34	Villages and farmlands	Good
1576	Baise	Youjiang District	Moraceae	Ficus altissima Blume.	600	26	310	40.5	Villages and farmlands	Good
1577	Baise	Youjiang District	Sapindaceae	Dimocarpus longan Lour.	500	10	121	11	Villages and farmlands	Moderate
1578	Baise	Youjiang District	Moraceae	Ficus altissima Blume.	500	35	345	38.5	Villages and farmlands	Good
1579	Baise	Youjiang District	Moraceae	Ficus virens Aiton.	500	30	300	20	Villages and farmlands	Good
1580	Baise	Tianyang District	Moraceae	Ficus virens Aiton.	500	16	280.4	27.4	Residential districts	Moderate
1581	Baise	Tianyang District	Moraceae	Ficus altissima Blume.	600	18	311.9	41.4	Villages and farmlands	Good
1582	Baise	Tianyang District	Moraceae	Ficus virens Aiton.	500	15.2	283.4	23.4	Villages and farmlands	Good
1583	Baise	Tianyang District	Moraceae	Ficus virens Aiton.	700	23	340	37.5	Villages and farmlands	Good
1584	Baise	Tianyang District	Moraceae	Ficus altissima Blume.	500	25	276.4	37	Villages and farmlands	Good
1585	Baise	Tianyang District	Moraceae	Ficus virens Aiton.	600	22.5	312.1	45	Villages and farmlands	Good
1586	Baise	Tianyang District	Moraceae	Ficus virens Aiton.	850	24.2	379	25	Villages and farmlands	Good
1587	Baise	Tianyang District	Moraceae	Ficus virens Aiton.	500	25	273.9	29	Villages and farmlands	Good
1588	Baise	Tianyang District	Moraceae	Ficus virens Aiton.	700	17.2	318.5	42	Villages and farmlands	Good
1589	Baise	Tianyang District	Moraceae	Ficus virens Aiton.	550	25	275.5	40	Villages and farmlands	Good
1590	Baise	Tianyang District	Moraceae	Ficus virens Aiton.	650	20	302.6	34	Villages and farmlands	Good
1591	Baise	Tianyang District	Moraceae	Ficus virens Aiton.	500	18	275	29	Villages and farmlands	Good
1592	Baise	Tianyang District	Moraceae	Ficus virens Aiton.	500	16.5	258	25.8	Villages and farmlands	Good
1593	Baise	Tianyang District	Moraceae	Ficus virens Aiton.	750	20	350.3	36.8	Villages and farmlands	Poor
1594	Baise	Tianyang District	Moraceae	Ficus virens Aiton.	550	20	286.6	29	Villages and farmlands	Good
1595	Baise	Tianyang District	Moraceae	Ficus microcarpa L. f.	900	22	324.8	12.5	Villages and farmlands	Good
1596	Baise	Tianyang District	Moraceae	Ficus virens Aiton.	900	30	324.8	40	Villages and farmlands	Good
1597	Baise	Tianyang District	Sapindaceae	Litchi chinensis Sonn.	700	20.5	208.3	22.9	Villages and farmlands	Good
1598	Baise	Tiandong County	Moraceae	Ficus microcarpa L. f.	520	16	261	23	Villages and farmlands	Good
1599	Baise	Tiandong County	Moraceae	Ficus altissima Blume.	850	30.2	318.5	35	Villages and farmlands	Good
1600	Baise	Tiandong County	Moraceae	Ficus altissima Blume.	600	17.3	285.1	14.3	Villages and farmlands	Good
1601	Baise	Tiandong County	Moraceae	Ficus microcarpa L. f.	500	25	254	25.5	Villages and farmlands	Good
1602	Baise	Tiandong County	Moraceae	Ficus altissima Blume.	600	19	280	24	Villages and farmlands	Good
1603	Baise	Pingguo County	Moraceae	Ficus virens Aiton.	950	21.2	327	19	Villages and farmlands	Good
1604	Baise	Pingguo County	Malvaceae	Excentrodendron tonkinense (A. Chev.) H. T. Chang & R. H. Miao	510	15	126	7.5	Villages and farmlands	Good
1605	Baise	Pingguo County	Moraceae	Ficus microcarpa L. f.	500	10	260	12	Villages and farmlands	Good
1606	Baise	Pingguo County	Moraceae	Ficus altissima Blume.	600	16	275	29.4	Villages and farmlands	Good
1607	Baise	Pingguo County	Oxalidaceae	Averrhoa carambola L.	500	11	98.6	11.5	Villages and farmlands	Poor
1608	Baise	Pingguo County	Moraceae	Ficus virens Aiton.	500	25	276	26.5	Villages and farmlands	Moderate
1609	Baise	Pingguo County	Annonaceae	Alphonsea mollis Dunn.	500	26	124	13	Villages and farmlands	Moderate
1610	Baise	Pingguo County	Moraceae	Ficus altissima Blume.	650	21	300	24.5	Villages and farmlands	Good
1611	Baise	Pingguo County	Malvaceae	Excentrodendron tonkinense (A. Chev.) H. T. Chang & R. H. Miao	650	30	150	20	Villages and farmlands	Moderate
1612	Baise	Pingguo County	Moraceae	Ficus altissima Blume.	500	23	270	28.5	Villages and farmlands	Good
1613	Baise	Pingguo County	Moraceae	Ficus altissima Blume.	560	20	280	19.5	Villages and farmlands	Good
1614	Baise	Pingguo County	Malvaceae	Excentrodendron tonkinense (A. Chev.) H. T. Chang & R. H. Miao	550	15	130	8	Villages and farmlands	Good
1615	Baise	Debao County	Moraceae	Ficus virens Aiton.	500	18.4	270	18.8	Villages and farmlands	Good
1616	Baise	Debao County	Anacardiaceae	Pistacia chinensis Bunge.	500	14.8	190	18	Villages and farmlands	Moderate
1617	Baise	Debao County	Moraceae	Ficus virens Aiton.	760	27.3	350	32.8	Villages and farmlands	Good
1618	Baise	Debao County	Moraceae	Ficus virens Aiton.	500	18.6	264.3	42.5	Villages and farmlands	Good
1619	Baise	Debao County	Juglandaceae	Carya sinensis Dode.	800	16	190	13	Villages and farmlands	Good
1620	Baise	Debao County	Rosaceae	Prunus dulcis (Mill.) D. A. Webb	500	28	240	26.1	Villages and farmlands	Good
1621	Baise	Debao County	Moraceae	Ficus virens Aiton.	950	23.3	390.8	25	Villages and farmlands	Good
1622	Baise	Debao County	Moraceae	Ficus virens Aiton.	560	22	300.2	22.5	Villages and farmlands	Good
1623	Baise	Debao County	Moraceae	Ficus virens Aiton.	750	22	312.2	24	Villages and farmlands	Good
1624	Baise	Debao County	Moraceae	Ficus virens Aiton.	750	29	340	41.2	Villages and farmlands	Good
1625	Baise	Debao County	Moraceae	Ficus altissima Blume.	500	32.4	280	30	Villages and farmlands	Good
1626	Baise	Jingxi City	Malvaceae	Excentrodendron tonkinense (A. Chev.) H. T. Chang & R. H. Miao	550	29	124.1	11	Residential districts	Moderate
1627	Baise	Jingxi City	Moraceae	Ficus virens Aiton.	900	30	382	33	Villages and farmlands	Good
1628	Baise	Jingxi City	Moraceae	Ficus virens Aiton.	550	30	299.2	33	Villages and farmlands	Good
1629	Baise	Jingxi City	Moraceae	Ficus virens Aiton.	500	16	305	27	Villages and farmlands	Good
1630	Baise	Jingxi City	Moraceae	Ficus virens Aiton.	600	21	366	22.5	Villages and farmlands	Good
1631	Baise	Jingxi City	Moraceae	Ficus virens Aiton.	650	17	312	17.5	Villages and farmlands	Good
1632	Baise	Jingxi City	Moraceae	Ficus virens Aiton.	750	25	238.8	24.5	Villages and farmlands	Good
1633	Baise	Jingxi City	Sapindaceae	Dimocarpus longan Lour.	550	18	114	19	Villages and farmlands	Good
1634	Baise	Jingxi City	Moraceae	Ficus virens Aiton.	650	28.3	347.3	44	Villages and farmlands	Good
1635	Baise	Jingxi City	Moraceae	Ficus racemosa L.	500	9.3	280.4	12.9	Villages and farmlands	Good
1636	Baise	Jingxi City	Moraceae	Ficus virens Aiton.	500	17.5	280.1	28.8	Villages and farmlands	Good
1637	Baise	Jingxi City	Moraceae	Ficus virens Aiton.	650	36	318.3	40	Villages and farmlands	Good
1638	Baise	Jingxi City	Moraceae	Ficus racemosa L.	550	29	307.2	30	Villages and farmlands	Good
1639	Baise	Jingxi City	Sapindaceae	Dimocarpus longan Lour.	500	18.3	115.6	21	Villages and farmlands	Good
1640	Baise	Jingxi City	Moraceae	Ficus virens Aiton.	550	17	292.9	40	Villages and farmlands	Good
1641	Baise	Jingxi City	Moraceae	Ficus virens Aiton.	500	23	283.3	36.6	Villages and farmlands	Good
1642	Baise	Jingxi City	Moraceae	Ficus virens Aiton.	800	17	355	27.5	Villages and farmlands	Good
1643	Baise	Jingxi City	Moraceae	Ficus virens Aiton.	800	16.2	417	19.8	Villages and farmlands	Good
1644	Baise	Jingxi City	Moraceae	Ficus virens Aiton.	700	16.9	337.4	33.8	Villages and farmlands	Good
1645	Baise	Jingxi City	Moraceae	Ficus virens Aiton.	500	20.8	264.2	40	Villages and farmlands	Good
1646	Baise	Jingxi City	Sapindaceae	Dimocarpus longan Lour.	600	15.7	119.4	20.9	Villages and farmlands	Good
1647	Baise	Jingxi City	Moraceae	Ficus virens Aiton.	500	20	300	24.5	Villages and farmlands	Good
1648	Baise	Jingxi City	Moraceae	Ficus virens Aiton.	750	35	350	49	Villages and farmlands	Good
1649	Baise	Jingxi City	Moraceae	Ficus virens Aiton.	650	25	328	29	Villages and farmlands	Good
1650	Baise	Jingxi City	Moraceae	Ficus virens Aiton.	800	25	366	15.5	Villages and farmlands	Good
1651	Baise	Jingxi City	Moraceae	Ficus virens Aiton.	700	20	340	19	Villages and farmlands	Good
1652	Baise	Jingxi City	Moraceae	Ficus virens Aiton.	550	20	298	29.5	Villages and farmlands	Good
1653	Baise	Jingxi City	Malvaceae	Excentrodendron tonkinense (A. Chev.) H. T. Chang & R. H. Miao	650	37	127.3	13	Villages and farmlands	Good
1654	Baise	Jingxi City	Malvaceae	Excentrodendron tonkinense (A. Chev.) H. T. Chang & R. H. Miao	500	12	114.6	10	Villages and farmlands	Moderate
1655	Baise	Jingxi City	Malvaceae	Excentrodendron tonkinense (A. Chev.) H. T. Chang & R. H. Miao	500	26	110	13.2	Villages and farmlands	Good
1656	Baise	Jingxi City	Moraceae	Ficus virens Aiton.	550	24	286.5	36	Villages and farmlands	Good
1657	Baise	Jingxi City	Malvaceae	Excentrodendron tonkinense (A. Chev.) H. T. Chang & R. H. Miao	500	26	117.8	14.5	Villages and farmlands	Good
1658	Baise	Jingxi City	Malvaceae	Excentrodendron tonkinense (A. Chev.) H. T. Chang & R. H. Miao	650	32	130.5	24.9	Villages and farmlands	Good
1659	Baise	Jingxi City	Moraceae	Ficus virens Aiton.	550	30	282.3	43	Villages and farmlands	Good
1660	Baise	Jingxi City	Moraceae	Ficus virens Aiton.	500	32	267	27	Villages and farmlands	Moderate
1661	Baise	Jingxi City	Moraceae	Ficus virens Aiton.	500	34	292	30	Villages and farmlands	Moderate
1662	Baise	Jingxi City	Moraceae	Ficus virens Aiton.	600	35	320	29	Villages and farmlands	Good
1663	Baise	Jingxi City	Moraceae	Ficus virens Aiton.	600	32	310	40	Villages and farmlands	Good
1664	Baise	Jingxi City	Moraceae	Ficus virens Aiton.	700	36	360	25	Villages and farmlands	Good
1665	Baise	Jingxi City	Moraceae	Ficus virens Aiton.	650	30	320	32	Villages and farmlands	Good
1666	Baise	Jingxi City	Moraceae	Ficus virens Aiton.	500	31	280	31.5	Villages and farmlands	Good
1667	Baise	Jingxi City	Moraceae	Ficus virens Aiton.	500	35	285	40	Villages and farmlands	Good
1668	Baise	Jingxi City	Moraceae	Ficus virens Aiton.	500	18	283	24	Villages and farmlands	Good
1669	Baise	Jingxi City	Moraceae	Ficus virens Aiton.	500	35	276.9	60	Villages and farmlands	Good
1670	Baise	Jingxi City	Moraceae	Ficus virens Aiton.	750	33	350	34	Villages and farmlands	Good
1671	Baise	Jingxi City	Moraceae	Ficus virens Aiton.	750	30	350	14	Villages and farmlands	Good
1672	Baise	Jingxi City	Moraceae	Ficus virens Aiton.	600	30	310	15	Villages and farmlands	Good
1673	Baise	Jingxi City	Sapindaceae	Dimocarpus longan Lour.	500	10	108	10	Villages and farmlands	Good
1674	Baise	Jingxi City	Moraceae	Ficus virens Aiton.	650	19	320	39	Villages and farmlands	Good
1675	Baise	Jingxi City	Moraceae	Ficus virens Aiton.	650	20	320	40.5	Villages and farmlands	Good
1676	Baise	Jingxi City	Moraceae	Ficus virens Aiton.	550	12	300	13	Villages and farmlands	Good
1677	Baise	Jingxi City	Moraceae	Ficus virens Aiton.	550	35	300	39.5	Villages and farmlands	Good
1678	Baise	Jingxi City	Phyllanthaceae	Bischofia javanica Blume.	500	19	223	18.5	Villages and farmlands	Poor
1679	Baise	Jingxi City	Moraceae	Ficus virens Aiton.	600	22	290	49	Villages and farmlands	Moderate
1680	Baise	Jingxi City	Moraceae	Ficus virens Aiton.	650	18	330.2	11	Villages and farmlands	Moderate
1681	Baise	Jingxi City	Moraceae	Ficus racemosa L.	500	17	261	14	Villages and farmlands	Good
1682	Baise	Jingxi City	Moraceae	Ficus virens Aiton.	750	22	350.2	35.5	Villages and farmlands	Good
1683	Baise	Jingxi City	Sapindaceae	Litchi chinensis Sonn.	650	16	219	16	Villages and farmlands	Good
1684	Baise	Jingxi City	Moraceae	Ficus virens Aiton.	600	18	308.1	19.5	Villages and farmlands	Good
1685	Baise	Jingxi City	Moraceae	Ficus virens Aiton.	800	21	366.1	12	Villages and farmlands	Good
1686	Baise	Jingxi City	Moraceae	Ficus virens Aiton.	500	23	269	20	Villages and farmlands	Good
1687	Baise	Jingxi City	Malvaceae	Excentrodendron tonkinense (A. Chev.) H. T. Chang & R. H. Miao	600	22	130.5	17	Villages and farmlands	Good
1688	Baise	Jingxi City	Moraceae	Ficus virens Aiton.	500	22	296.4	16.5	Villages and farmlands	Good
1689	Baise	Jingxi City	Moraceae	Ficus microcarpa L. f.	500	20	254.7	33.5	Villages and farmlands	Good
1690	Baise	Jingxi City	Moraceae	Ficus virens Aiton.	600	20	286.5	11	Villages and farmlands	Good
1691	Baise	Jingxi City	Moraceae	Ficus virens Aiton.	600	22	327.9	15.5	Villages and farmlands	Good
1692	Baise	Jingxi City	Moraceae	Ficus virens Aiton.	500	19	280	23	Villages and farmlands	Good
1693	Baise	Jingxi City	Malvaceae	Excentrodendron tonkinense (A. Chev.) H. T. Chang & R. H. Miao	800	18	168.7	15	Villages and farmlands	Good
1694	Baise	Jingxi City	Malvaceae	Excentrodendron tonkinense (A. Chev.) H. T. Chang & R. H. Miao	750	32.5	154.4	38	Villages and farmlands	Good
1695	Baise	Jingxi City	Moraceae	Ficus virens Aiton.	500	24	270.6	22.5	Villages and farmlands	Good
1696	Baise	Jingxi City	Moraceae	Ficus virens Aiton.	600	23	305.6	22.3	Villages and farmlands	Good
1697	Baise	Jingxi City	Sapindaceae	Aesculus assamica Griff.	600	13	155	19.5	Villages and farmlands	Good
1698	Baise	Jingxi City	Moraceae	Ficus virens Aiton.	650	35	327.8	34	Villages and farmlands	Good
1699	Baise	Jingxi City	Moraceae	Ficus virens Aiton.	500	35	280	45	Villages and farmlands	Good
1700	Baise	Jingxi City	Moraceae	Ficus hookeriana Corner.	750	28	356.5	49.3	Villages and farmlands	Good
1701	Baise	Jingxi City	Moraceae	Ficus virens Aiton.	600	25	324.8	50	Villages and farmlands	Good
1702	Baise	Jingxi City	Moraceae	Ficus virens Aiton.	600	30	308	43	Villages and farmlands	Good
1703	Baise	Jingxi City	Moraceae	Ficus virens Aiton.	550	19.5	280.1	20	Villages and farmlands	Good
1704	Baise	Jingxi City	Ulmaceae	Zelkova schneideriana Hand.-Mazz.	550	41	187.8	27	Villages and farmlands	Good
1705	Baise	Jingxi City	Moraceae	Ficus virens Aiton.	800	30	390	60	Villages and farmlands	Good
1706	Baise	Jingxi City	Moraceae	Ficus virens Aiton.	550	28	290	25	Villages and farmlands	Good
1707	Baise	Jingxi City	Moraceae	Ficus virens Aiton.	650	37	318	40	Villages and farmlands	Good
1708	Baise	Jingxi City	Moraceae	Ficus microcarpa L. f.	500	25	254	32.5	Villages and farmlands	Good
1709	Baise	Jingxi City	Moraceae	Ficus virens Aiton.	650	37	318	38	Villages and farmlands	Good
1710	Baise	Jingxi City	Sapindaceae	Litchi chinensis Sonn.	500	25	181.3	16.5	Villages and farmlands	Moderate
1711	Baise	Jingxi City	Sapindaceae	Litchi chinensis Sonn.	600	30	198	25	Villages and farmlands	Moderate
1712	Baise	Jingxi City	Fabaceae	Saraca dives Pierre.	500	28	160	13.5	Villages and farmlands	Good
1713	Baise	Jingxi City	Fabaceae	Saraca dives Pierre.	600	30	175	15	Villages and farmlands	Good
1714	Baise	Napo County	Lauraceae	Phoebe sheareri (Hemsl.) Gamble	500	30	130	17	Villages and farmlands	Moderate
1715	Baise	Napo County	Lauraceae	Phoebe calcarea S. K. Lee & F. N. Wei	500	25	160	18	Villages and farmlands	Moderate
1716	Baise	Napo County	Malvaceae	Excentrodendron tonkinense (A. Chev.) H. T. Chang & R. H. Miao	700	28	150	14	Villages and farmlands	Good
1717	Baise	Napo County	Malvaceae	Excentrodendron tonkinense (A. Chev.) H. T. Chang & R. H. Miao	500	22	120	13	Villages and farmlands	Good
1718	Baise	Napo County	Moraceae	Ficus altissima Blume.	600	25	288	36	Villages and farmlands	Good
1719	Baise	Napo County	Moraceae	Ficus virens Aiton.	500	20	320	45	Villages and farmlands	Good
1720	Baise	Napo County	Fagaceae	Lithocarpus corneus (Lour.) Rehder	500	36	150	24	Villages and farmlands	Good
1721	Baise	Napo County	Fagaceae	Lithocarpus corneus (Lour.) Rehder	550	45	159	27	Villages and farmlands	Good
1722	Baise	Napo County	Lauraceae	Phoebe calcarea S. K. Lee & F. N. Wei	500	35	144	15	Villages and farmlands	Moderate
1723	Baise	Napo County	Moraceae	Ficus altissima Blume.	500	24	280	36.5	Villages and farmlands	Good
1724	Baise	Napo County	Lauraceae	Phoebe calcarea S. K. Lee & F. N. Wei	500	26	110	10.9	Villages and farmlands	Moderate
1725	Baise	Napo County	Rosaceae	Prunus dulcis (Mill.) D. A. Webb	500	35	197	30	Villages and farmlands	Moderate
1726	Baise	Napo County	Moraceae	Ficus altissima Blume.	500	25	280	35	Villages and farmlands	Good
1727	Baise	Napo County	Moraceae	Ficus altissima Blume.	550	28	280	35.5	Villages and farmlands	Good
1728	Baise	Lingyun County	Moraceae	Ficus microcarpa L. f.	500	25	256.9	18	Residential districts	Good
1729	Baise	Lingyun County	Sapindaceae	Dimocarpus longan Lour.	550	13	113.5	7.5	Villages and farmlands	Good
1730	Baise	Lingyun County	Moraceae	Ficus virens Aiton.	500	34	275.8	17.5	Villages and farmlands	Good
1731	Baise	Lingyun County	Moraceae	Ficus virens Aiton.	750	30	347.6	32.5	Villages and farmlands	Good
1732	Baise	Lingyun County	Fagaceae	Castanopsis chinensis (Spreng.) Hance	900	20	190	7.5	Villages and farmlands	Good
1733	Baise	Lingyun County	Juglandaceae	Carya sinensis Dode.	600	23	162.4	12	Villages and farmlands	Poor
1734	Baise	Lingyun County	Fagaceae	Quercus disciformis Chun & Tsiang	900	15	207	12	Villages and farmlands	Moderate
1735	Baise	Lingyun County	Fagaceae	Quercus glauca Thunb.	630	25	162	13	Villages and farmlands	Moderate
1736	Baise	Lingyun County	Moraceae	Ficus virens Aiton.	550	25	287	20	Villages and farmlands	Good
1737	Baise	Lingyun County	Moraceae	Ficus virens Aiton.	650	30	328	22.5	Villages and farmlands	Moderate
1738	Baise	Lingyun County	Lauraceae	Litsea glutinosa (Lour.) C. B. Rob.	500	11	127	10	Villages and farmlands	Poor
1739	Baise	Lingyun County	Moraceae	Ficus virens Aiton.	500	27	275	28	Villages and farmlands	Moderate
1740	Baise	Lingyun County	Moraceae	Ficus virens Aiton.	520	25	280	21	Villages and farmlands	Good
1741	Baise	Lingyun County	Meliaceae	Aglaia lawii (Wight) C. J. Saldanha & Ramamorthy	500	20	115	9	Villages and farmlands	Poor
1742	Baise	Lingyun County	Fagaceae	Quercus glauca Thunb.	650	20	169	14	Villages and farmlands	Moderate
1743	Baise	Lingyun County	Moraceae	Ficus virens Aiton.	650	21	322	18	Villages and farmlands	Good
1744	Baise	Lingyun County	Moraceae	Ficus virens Aiton.	800	27	366	43	Villages and farmlands	Good
1745	Baise	Lingyun County	Moraceae	Ficus virens Aiton.	650	35	337.5	22.5	Villages and farmlands	Good
1746	Baise	Lingyun County	Moraceae	Ficus virens Aiton.	500	27	300	9.5	Villages and farmlands	Good
1747	Baise	Lingyun County	Moraceae	Ficus virens Aiton.	500	30	278.6	25	Villages and farmlands	Good
1748	Baise	Lingyun County	Moraceae	Ficus virens Aiton.	550	27	286.6	17.5	Villages and farmlands	Moderate
1749	Baise	Lingyun County	Moraceae	Ficus virens Aiton.	550	20	303	29	Villages and farmlands	Good
1750	Baise	Lingyun County	Fagaceae	Quercus acutissima Carruth.	700	18	124	8.5	Villages and farmlands	Moderate
1751	Baise	Lingyun County	Altingiaceae	Liquidambar formosana Hance	550	30	207	17	Villages and farmlands	Good
1752	Baise	Lingyun County	Moraceae	Ficus virens Aiton.	500	20	350	22	Villages and farmlands	Good
1753	Baise	Lingyun County	Fagaceae	Quercus glauca Thunb.	500	20	130.5	19	Villages and farmlands	Moderate
1754	Baise	Lingyun County	Moraceae	Ficus microcarpa L. f.	800	33	300	23.5	Villages and farmlands	Good
1755	Baise	Leye County	Cephalotaxaceae	Cephalotaxus hainanensis H. L. Li	850	18.8	141.3	8.9	Residential districts	Poor
1756	Baise	Leye County	Juglandaceae	Carya sinensis Dode.	700	35	129	17.9	Villages and farmlands	Good
1757	Baise	Leye County	Juglandaceae	Carya sinensis Dode.	800	36	216.6	16.8	Villages and farmlands	Good
1758	Baise	Leye County	Magnoliaceae	Manglietia aromatica Dandy	530	25	182	23	Villages and farmlands	Moderate
1759	Baise	Leye County	Fagaceae	Castanopsis carlesii (Hemsl.) Hayata	550	32	147.4	9.5	Villages and farmlands	Moderate
1760	Baise	Leye County	Fagaceae	Castanopsis carlesii (Hemsl.) Hayata	510	26.5	132.4	12.5	Villages and farmlands	Good
1761	Baise	Leye County	Pinaceae	Keteleeria davidiana (C. E. Bertrand) Beissn.	510	26.5	161.1	18.5	Villages and farmlands	Moderate
1762	Baise	Leye County	Elaeocarpaceae	Elaeocarpus sylvestris (Lour.) Poir.	500	32	165.8	12.5	Villages and farmlands	Good
1763	Baise	Leye County	Fagaceae	Quercus variabilis Blume	500	28	105.5	8.5	Villages and farmlands	Poor
1764	Baise	Leye County	Moraceae	Ficus virens Aiton.	900	45	380	17.5	Villages and farmlands	Good
1765	Baise	Leye County	Moraceae	Ficus virens Aiton.	520	40	286	18	Villages and farmlands	Good
1766	Baise	Leye County	Moraceae	Ficus virens Aiton.	600	37.3	300	34.5	Villages and farmlands	Good
1767	Baise	Leye County	Moraceae	Ficus virens Aiton.	550	38.9	289	29.8	Villages and farmlands	Good
1768	Baise	Leye County	Moraceae	Ficus virens Aiton.	600	35.8	296.2	41.1	Villages and farmlands	Good
1769	Baise	Leye County	Moraceae	Ficus virens Aiton.	550	29.5	280.2	42.2	Villages and farmlands	Good
1770	Baise	Leye County	Lauraceae	Lindera megaphylla Hemsl.	700	37.8	181.5	30.5	Villages and farmlands	Moderate
1771	Baise	Leye County	Pinaceae	Keteleeria davidiana (C. E. Bertrand) Beissn.	700	35	168	19.5	Villages and farmlands	Good
1772	Baise	Leye County	Fagaceae	Castanopsis hystrix Hook. f. & Thomson ex A. DC.	650	20	163.4	7.5	Wooded areas and plant nurseries	Moderate
1773	Baise	Leye County	Fagaceae	Quercus fabri Hance.	600	12	165	8.5	Wooded areas and plant nurseries	Moderate
1774	Baise	Leye County	Lauraceae	Machilus wenshanensis H. W. Li	500	35	168	20	Wooded areas and plant nurseries	Good
1775	Baise	Tianlin County	Fabaceae	Lysidice rhodostegia Hance.	530	23	156	19	Villages and farmlands	Good
1776	Baise	Tianlin County	Cannabaceae	Celtis sinensis Pers.	520	20	150	18.5	Villages and farmlands	Good
1777	Baise	Tianlin County	Moraceae	Ficus microcarpa L. f.	530	25.6	240	26.5	Villages and farmlands	Good
1778	Baise	Tianlin County	Moraceae	Ficus virens Aiton.	700	18.4	304	24.5	Villages and farmlands	Moderate
1779	Baise	Tianlin County	Moraceae	Ficus virens Aiton.	500	30	159.2	33.5	Residential districts	Good
1780	Baise	Tianlin County	Moraceae	Ficus microcarpa L. f.	580	23	200	37	Villages and farmlands	Good
1781	Baise	Tianlin County	Phyllanthaceae	Bischofia javanica Blume	550	24	215	29	Villages and farmlands	Good
1782	Baise	Tianlin County	Moraceae	Ficus microcarpa L. f.	550	35	280	39	Villages and farmlands	Good
1783	Baise	Tianlin County	Moraceae	Ficus virens Aiton.	510	23	230	26	Villages and farmlands	Good
1784	Baise	Tianlin County	Sapindaceae	Dimocarpus longan Lour.	520	15	103	14	Villages and farmlands	Good
1785	Baise	Tianlin County	Sapindaceae	Dimocarpus longan Lour.	550	13	110	8	Villages and farmlands	Moderate
1786	Baise	Tianlin County	Altingiaceae	Liquidambar formosana Hance	500	38	160	18	Villages and farmlands	Poor
1787	Baise	Tianlin County	Sapindaceae	Dimocarpus longan Lour.	550	15	110	14	Villages and farmlands	Good
1788	Baise	Tianlin County	Moraceae	Ficus virens Aiton.	520	22	230	22	Villages and farmlands	Good
1789	Baise	Tianlin County	Moraceae	Ficus virens Aiton.	600	18	300	16	Villages and farmlands	Moderate
1790	Baise	Tianlin County	Moraceae	Ficus virens Aiton.	600	15	290	12	Villages and farmlands	Moderate
1791	Baise	Tianlin County	Moraceae	Ficus virens Aiton.	500	30	250	16	Villages and farmlands	Good
1792	Baise	Tianlin County	Moraceae	Ficus virens Aiton.	500	28	365	15	Villages and farmlands	Good
1793	Baise	Tianlin County	Moraceae	Ficus virens Aiton.	530	35	320	25.5	Villages and farmlands	Good
1794	Baise	Tianlin County	Moraceae	Ficus virens Aiton.	650	28	300	26.3	Villages and farmlands	Good
1795	Baise	Tianlin County	Moraceae	Ficus virens Aiton.	560	26	260	29.5	Villages and farmlands	Good
1796	Baise	Tianlin County	Moraceae	Ficus virens Aiton.	540	25	248.4	29	Villages and farmlands	Good
1797	Baise	Tianlin County	Moraceae	Ficus virens Aiton.	500	38	465	32.5	Villages and farmlands	Good
1798	Baise	Tianlin County	Moraceae	Ficus virens Aiton.	580	32	260	24.5	Villages and farmlands	Good
1799	Baise	Tianlin County	Anacardiaceae	Pistacia chinensis Bunge	650	28.4	73.2	12	Villages and farmlands	Moderate
1800	Baise	Tianlin County	Fagaceae	Castanopsis chinensis (Spreng.) Hance	520	18.4	138	10.9	Villages and farmlands	Good
1801	Baise	Tianlin County	Fagaceae	Castanopsis chinensis (Spreng.) Hance	520	16.3	134	8.1	Villages and farmlands	Good
1802	Baise	Tianlin County	Fagaceae	Castanopsis chinensis (Spreng.) Hance	550	13.6	151	7.2	Villages and farmlands	Good
1803	Baise	Tianlin County	Anacardiaceae	Pistacia chinensis Bunge	520	22.6	107.4	10.8	Villages and farmlands	Moderate
1804	Baise	Tianlin County	Moraceae	Ficus virens Aiton.	760	24.8	297.1	11.3	Villages and farmlands	Moderate
1805	Baise	Tianlin County	Moraceae	Ficus microcarpa L. f.	750	24.8	297.1	11	Villages and farmlands	Good
1806	Baise	Tianlin County	Ulmaceae	Zelkova schneideriana Hand.-Mazz.	520	20.6	123.8	11	Villages and farmlands	Good
1807	Baise	Tianlin County	Ulmaceae	Zelkova schneideriana Hand.-Mazz.	520	21.6	132.4	11.1	Villages and farmlands	Good
1808	Baise	Tianlin County	Ulmaceae	Ulmus parvifolia Jacq.	520	19.8	121.6	10.4	Villages and farmlands	Good
1809	Baise	Tianlin County	Cannabaceae	Celtis sinensis Pers.	550	17.3	175	14.5	Villages and farmlands	Good
1810	Baise	Tianlin County	Moraceae	Ficus microcarpa L. f.	560	20	257.1	26.5	Villages and farmlands	Good
1811	Baise	Tianlin County	Moraceae	Ficus microcarpa L. f.	520	25	238.8	34.5	Villages and farmlands	Good
1812	Baise	Tianlin County	Moraceae	Ficus microcarpa L. f.	510	25	257.5	25	Villages and farmlands	Good
1813	Baise	Tianlin County	Moraceae	Ficus virens Aiton.	550	18	273.8	26	Villages and farmlands	Good
1814	Baise	Tianlin County	Moraceae	Ficus microcarpa L. f.	630	20	277.1	26	Villages and farmlands	Good
1815	Baise	Tianlin County	Ulmaceae	Ulmus parvifolia Jacq.	530	18	114.6	12.4	Villages and farmlands	Good
1816	Baise	Tianlin County	Moraceae	Ficus virens Aiton.	550	22.5	360.2	35.6	Villages and farmlands	Good
1817	Baise	Tianlin County	Moraceae	Ficus virens Aiton.	550	25	261.1	18	Villages and farmlands	Good
1818	Baise	Tianlin County	Moraceae	Ficus virens Aiton.	550	18	266.3	15.5	Villages and farmlands	Good
1819	Baise	Tianlin County	Moraceae	Ficus virens Aiton.	530	18.4	288.1	27	Villages and farmlands	Good
1820	Baise	Tianlin County	Moraceae	Ficus virens Aiton.	540	23	362	19	Villages and farmlands	Good
1821	Baise	Tianlin County	Moraceae	Ficus virens Aiton.	550	22	296.6	22.5	Villages and farmlands	Good
1822	Baise	Tianlin County	Moraceae	Ficus virens Aiton.	530	24	245.3	18.5	Villages and farmlands	Good
1823	Baise	Tianlin County	Moraceae	Ficus virens Aiton.	520	30	243.4	20	Villages and farmlands	Good
1824	Baise	Tianlin County	Moraceae	Ficus virens Aiton.	520	23	245.8	23.5	Villages and farmlands	Good
1825	Baise	Tianlin County	Moraceae	Ficus virens Aiton.	550	25.3	321.2	22.4	Villages and farmlands	Good
1826	Baise	Tianlin County	Moraceae	Ficus microcarpa L. f.	650	20	278.5	27.5	Villages and farmlands	Good
1827	Baise	Tianlin County	Moraceae	Ficus virens Aiton.	580	18	258.1	12.6	Villages and farmlands	Good
1828	Baise	Tianlin County	Moraceae	Ficus virens Aiton.	530	26	262.1	23.5	Villages and farmlands	Good
1829	Baise	Tianlin County	Moraceae	Ficus virens Aiton.	550	24	280	30	Villages and farmlands	Good
1830	Baise	Tianlin County	Moraceae	Ficus virens Aiton.	600	50	280	67.5	Villages and farmlands	Good
1831	Baise	Tianlin County	Moraceae	Ficus virens Aiton.	600	50	350	77.5	Villages and farmlands	Good
1832	Baise	Tianlin County	Moraceae	Ficus virens Aiton.	500	27	254.7	36	Villages and farmlands	Good
1833	Baise	Tianlin County	Moraceae	Ficus virens Aiton.	520	30	318	41	Villages and farmlands	Good
1834	Baise	Tianlin County	Moraceae	Ficus microcarpa L. f.	510	35	232	31.5	Villages and farmlands	Good
1835	Baise	Tianlin County	Moraceae	Ficus virens Aiton.	530	45	350	32.5	Villages and farmlands	Good
1836	Baise	Tianlin County	Moraceae	Ficus microcarpa L. f.	520	18	260	25.5	Villages and farmlands	Good
1837	Baise	Tianlin County	Fagaceae	Castanopsis carlesii (Hemsl.) Hayata	510	21	137	17	Villages and farmlands	Good
1838	Baise	Tianlin County	Sapindaceae	Handeliodendron bodinieri (H. Lév.) Rehder	510	18	78	6	Villages and farmlands	Good
1839	Baise	Tianlin County	Olacaceae	Malania oleifera Chun & S. K. Lee	500	38	66.9	20	Villages and farmlands	Good
1840	Baise	Tianlin County	Lauraceae	Machilus rehder iC. K. Allen	510	20	169.4	29	Villages and farmlands	Good
1841	Baise	Tianlin County	Moraceae	Ficus virens Aiton.	750	5	295	37	Villages and farmlands	Good
1842	Baise	Tianlin County	Moraceae	Ficus virens Aiton.	510	23	240	24	Villages and farmlands	Good
1843	Baise	Tianlin County	Moraceae	Ficus virens Aiton.	510	27	250	36	Villages and farmlands	Good
1844	Baise	Xilin County	Moraceae	Ficus virens Aiton.	550	21.6	267	25	Villages and farmlands	Good
1845	Baise	Xilin County	Moraceae	Ficus virens Aiton.	520	22.1	267.2	35.3	Villages and farmlands	Good
1846	Baise	Xilin County	Moraceae	Ficus virens Aiton.	550	21.3	274	24.2	Villages and farmlands	Good
1847	Baise	Xilin County	Moraceae	Ficus virens Aiton.	650	25	281	35	Villages and farmlands	Good
1848	Baise	Xilin County	Moraceae	Ficus virens Aiton.	500	21	264	24.5	Villages and farmlands	Good
1849	Baise	Xilin County	Moraceae	Ficus virens Aiton.	600	21	300	29	Villages and farmlands	Good
1850	Baise	Xilin County	Moraceae	Ficus virens Aiton.	600	25	300	23.8	Villages and farmlands	Good
1851	Baise	Xilin County	Moraceae	Ficus microcarpa L. f.	650	20	288	31.5	Villages and farmlands	Good
1852	Baise	Xilin County	Moraceae	Ficus microcarpa L. f.	600	23	320	25.5	Villages and farmlands	Good
1853	Baise	Xilin County	Moraceae	Ficus microcarpa L. f.	600	25	286	34	Villages and farmlands	Good
1854	Baise	Xilin County	Moraceae	Ficus virens Aiton.	620	26	321	30.5	Villages and farmlands	Good
1855	Baise	Xilin County	Altingiaceae	Liquidambar formosana Hance	500	33	200	11	Villages and farmlands	Good
1856	Baise	Xilin County	Ulmaceae	Zelkova schneideriana Hand.-Mazz.	800	26	96	22	Villages and farmlands	Good
1857	Baise	Xilin County	Moraceae	Ficus virens Aiton.	620	32	276	32	Villages and farmlands	Good
1858	Baise	Longlin County	Moraceae	Ficus virens Aiton.	580	17	302	27	Villages and farmlands	Good
1859	Baise	Longlin County	Moraceae	Ficus virens Aiton.	680	23	331	41	Villages and farmlands	Good
1860	Baise	Longlin County	Moraceae	Ficus virens Aiton.	800	25	359	33.5	Villages and farmlands	Good
1861	Baise	Longlin County	Moraceae	Ficus virens Aiton.	525	20	286	28	Villages and farmlands	Good
1862	Baise	Longlin County	Moraceae	Ficus virens Aiton.	510	24	277	42.5	Villages and farmlands	Good
1863	Baise	Longlin County	Moraceae	Ficus virens Aiton.	510	18	283	15	Villages and farmlands	Good
1864	Baise	Longlin County	Moraceae	Ficus virens Aiton.	700	28	334	33	Villages and farmlands	Good
1865	Baise	Longlin County	Moraceae	Ficus virens Aiton.	670	18	327.9	38	Villages and farmlands	Good
1866	Baise	Longlin County	Moraceae	Ficus virens Aiton.	530	22	280.1	23	Villages and farmlands	Good
1867	Baise	Longlin County	Moraceae	Ficus virens Aiton.	750	23	350	21	Villages and farmlands	Good
1868	Baise	Longlin County	Moraceae	Ficus virens Aiton.	520	20	289	39	Villages and farmlands	Good
1869	Baise	Longlin County	Moraceae	Ficus virens Aiton.	720	15	337	18	Villages and farmlands	Good
1870	Baise	Longlin County	Moraceae	Ficus virens Aiton.	730	20	337	23	Villages and farmlands	Good
1871	Baise	Longlin County	Moraceae	Ficus virens Aiton.	510	29	286	35	Villages and farmlands	Good
1872	Baise	Longlin County	Moraceae	Ficus virens Aiton.	736	25	344	35	Villages and farmlands	Good
1873	Baise	Longlin County	Moraceae	Ficus virens Aiton.	685	25	331	36	Villages and farmlands	Good
1874	Baise	Longlin County	Moraceae	Ficus virens Aiton.	550	19	293	36	Villages and farmlands	Good
1875	Baise	Longlin County	Moraceae	Ficus virens Aiton.	900	20	380	38	Villages and farmlands	Good
1876	Baise	Longlin County	Moraceae	Ficus virens Aiton.	646	23	318	22	Villages and farmlands	Good
1877	Baise	Longlin County	Moraceae	Ficus virens Aiton.	910	14	382	43	Villages and farmlands	Good
1878	Baise	Longlin County	Moraceae	Ficus virens Aiton.	762	15	350	35	Villages and farmlands	Good
1879	Baise	Longlin County	Cannabaceae	Celtis sinensis Pers.	860	25	207	16	Villages and farmlands	Good
1880	Baise	Longlin County	Moraceae	Ficus virens Aiton.	530	20	286.5	28	Villages and farmlands	Good
1881	Baise	Longlin County	Moraceae	Ficus virens Aiton.	500	18	276.9	19	Villages and farmlands	Good
1882	Baise	Longlin County	Moraceae	Ficus virens Aiton.	800	25	360.3	45.7	Villages and farmlands	Good
1883	Baise	Longlin County	Moraceae	Ficus virens Aiton.	590	23	305.6	29	Villages and farmlands	Good
1884	Baise	Longlin County	Moraceae	Ficus virens Aiton.	850	14	375.6	31	Villages and farmlands	Good
1885	Baise	Longlin County	Moraceae	Ficus virens Aiton.	550	18	289.7	48	Villages and farmlands	Good
1886	Baise	Longlin County	Moraceae	Ficus virens Aiton.	530	20	280	11	Villages and farmlands	Good
1887	Baise	Longlin County	Moraceae	Ficus virens Aiton.	760	10	350.2	21	Villages and farmlands	Good
1888	Baise	Longlin County	Moraceae	Ficus virens Aiton.	640	15	318.3	28	Villages and farmlands	Good
1889	Baise	Longlin County	Moraceae	Ficus virens Aiton.	500	26	273.8	28	Villages and farmlands	Good
1890	Baise	Longlin County	Moraceae	Ficus virens Aiton.	540	26	286.5	34	Villages and farmlands	Good
1891	Baise	Longlin County	Moraceae	Ficus virens Aiton.	840	23	366.2	40	Villages and farmlands	Good
1892	Baise	Longlin County	Anacardiaceae	Pistacia chinensis Bunge	580	20	143.2	19	Villages and farmlands	Good
1893	Baise	Longlin County	Moraceae	Ficus virens Aiton	700	13	334	32	Villages and farmlands	Good
1894	Baise	Longlin County	Fagaceae	Castanopsis carlesii (Hemsl.) Hayata	500	25	136.8	32	Villages and farmlands	Good
1895	Baise	Longlin County	Moraceae	Ficus virens Aiton.	520	17	283	16	Villages and farmlands	Good
1896	Baise	Longlin County	Moraceae	Ficus virens Aiton.	560	29	296	27.5	Villages and farmlands	Good
1897	Baise	Longlin County	Moraceae	Ficus virens Aiton.	610	29.6	316	33	Villages and farmlands	Good
1898	Baise	Longlin County	Moraceae	Ficus virens Aiton.	920	28	385	28	Villages and farmlands	Good
1899	Baise	Longlin County	Moraceae	Ficus virens Aiton.	650	23	327	25	Villages and farmlands	Good
1900	Baise	Longlin County	Moraceae	Ficus virens Aiton.	550	20	292.9	31	Villages and farmlands	Good
1901	Baise	Longlin County	Moraceae	Ficus virens Aiton.	950	22	391	23	Villages and farmlands	Good
1902	Baise	Longlin County	Moraceae	Ficus virens Aiton.	660	26	321	26	Villages and farmlands	Good
1903	Baise	Longlin County	Moraceae	Ficus virens Aiton.	600	30	304.1	17.5	Villages and farmlands	Good
1904	Baise	Longlin County	Moraceae	Ficus virens Aiton.	620	17	315.1	17	Villages and farmlands	Good
1905	Baise	Longlin County	Moraceae	Ficus virens Aiton.	550	16	289.7	22	Villages and farmlands	Good
1906	Baise	Longlin County	Phyllanthaceae	Bischofia polycarpa (H. Lév.) Airy Shaw	640	26	235.6	31	Villages and farmlands	Good
1907	Baise	Longlin County	Moraceae	Ficus virens Aiton.	830	23	366	44.5	Villages and farmlands	Good
1908	Baise	Longlin County	Moraceae	Ficus virens Aiton.	730	23	350.1	23.5	Villages and farmlands	Good
1909	Baise	Longlin County	Moraceae	Ficus virens Aiton.	530	21	286.4	21.5	Villages and farmlands	Good
1910	Baise	Longlin County	Moraceae	Ficus virens Aiton.	760	27	350	34.5	Villages and farmlands	Good
1911	Baise	Longlin County	Fagaceae	Castanopsis hystrix Hook. f. & Thomson ex A. DC.	700	40	172	30	Wooded areas and plant nurseries	Good
1912	Baise	Longlin County	Moraceae	Ficus virens Aiton.	550	35	280.3	32.5	Wooded areas and plant nurseries	Good
1913	Hezhou	Babu District	Lauraceae	Camphora officinarum Nees.	1000	23	300	24	Villages and farmlands	Good
1914	Hezhou	Babu District	Moraceae	Ficus concinna (Miq.) Miq.	1000	13	315	22.5	Villages and farmlands	Good
1915	Hezhou	Babu District	Moraceae	Ficus concinna (Miq.) Miq.	1100	16	398	34.9	Villages and farmlands	Good
1916	Hezhou	Babu District	Moraceae	Ficus concinna (Miq.) Miq.	1000	15	391	33.4	Villages and farmlands	Good
1917	Hezhou	Babu District	Moraceae	Ficus concinna (Miq.) Miq.	1000	12	290	30.5	Villages and farmlands	Good
1918	Hezhou	Babu District	Moraceae	Ficus concinna (Miq.) Miq.	1000	18	302	28.5	Villages and farmlands	Good
1919	Hezhou	Babu District	Moraceae	Ficus concinna (Miq.) Miq.	1050	18	322	42.5	Villages and farmlands	Good
1920	Hezhou	Babu District	Lauraceae	Camphora officinarum Nees	1000	18	311	32	Villages and farmlands	Good
1921	Hezhou	Babu District	Moraceae	Ficus concinna (Miq.) Miq.	1050	23	369	35	Villages and farmlands	Good
1922	Hezhou	Babu District	Oleaceae	Osmanthus fragrans (Thunb.) Lour.	1200	14	115	16.5	Villages and farmlands	Good
1923	Hezhou	Babu District	Lauraceae	Camphora officinarum Nees.	1010	16	264	22.5	Villages and farmlands	Poor
1924	Hezhou	Babu District	Moraceae	Ficus concinna (Miq.) Miq.	1200	25	398	49	Villages and farmlands	Good
1925	Hezhou	Babu District	Moraceae	Ficus concinna (Miq.) Miq.	1000	25	366	50	Villages and farmlands	Good
1926	Hezhou	Babu District	Oleaceae	Osmanthus fragrans (Thunb.) Lour.	1000	12	105	21	Villages and farmlands	Good
1927	Hezhou	Babu District	Oleaceae	Osmanthus fragrans (Thunb.) Lour.	1000	13	105	14	Villages and farmlands	Good
1928	Hezhou	Babu District	Oleaceae	Ligustrum lucidum W. T. Aiton.	1500	20	162	15	Villages and farmlands	Moderate
1929	Hezhou	Babu District	Fagaceae	Castanopsis carlesii (Hemsl.) Hayata.	1000	14	220	17	Villages and farmlands	Good
1930	Hezhou	Babu District	Cycadaceae	Cycas szechuanensis W. C. Cheng & L. K. Fu	1010	4	32	5.2	Villages and farmlands	Poor
1931	Hezhou	Pinggui District	Moraceae	Ficus concinna (Miq.) Miq.	1000	14	299.2	37	Residential districts	Moderate
1932	Hezhou	Pinggui District	Moraceae	Ficus concinna (Miq.) Miq.	1000	15	311.9	27	Villages and farmlands	Good
1933	Hezhou	Pinggui District	Moraceae	Ficus concinna (Miq.) Miq.	1000	15	318.3	31	Villages and farmlands	Good
1934	Hezhou	Pinggui District	Moraceae	Ficus concinna (Miq.) Miq.	1030	17	321.5	38	Villages and farmlands	Good
1935	Hezhou	Pinggui District	Moraceae	Ficus concinna (Miq.) Miq.	1000	18	343.7	30	Villages and farmlands	Good
1936	Hezhou	Pinggui District	Moraceae	Ficus concinna (Miq.) Miq.	1000	17	356.5	33.5	Villages and farmlands	Good
1937	Hezhou	Zhaoping County	Moraceae	Ficus concinna (Miq.) Miq.	1000	20	324	30	Villages and farmlands	Good
1938	Hezhou	Zhaoping County	Moraceae	Ficus concinna (Miq.) Miq.	1100	18	344	34.5	Villages and farmlands	Good
1939	Hezhou	Zhongshan County	Lauraceae	Camphora officinarum Nees.	1000	17	331.2	22	Villages and farmlands	Good
1940	Hezhou	Zhongshan County	Lauraceae	Camphora officinarum Nees.	1000	15	296.2	27	Villages and farmlands	Good
1941	Hezhou	Zhongshan County	Moraceae	Ficus concinna (Miq.) Miq.	1200	19	321.7	35.5	Villages and farmlands	Good
1942	Hezhou	Zhongshan County	Moraceae	Ficus concinna (Miq.) Miq.	1000	16	312.1	31.5	Villages and farmlands	Good
1943	Hezhou	Zhongshan County	Moraceae	Ficus concinna (Miq.) Miq.	1000	20	350.3	42.5	Villages and farmlands	Good
1944	Hezhou	Zhongshan County	Moraceae	Ficus concinna (Miq.) Miq.	1100	15	343.9	34	Villages and farmlands	Good
1945	Hezhou	Zhongshan County	Moraceae	Ficus concinna (Miq.) Miq.	1000	28	337	46	Villages and farmlands	Good
1946	Hezhou	Fuchuan County	Lauraceae	Camphora officinarum Nees.	1850	22	435	21.5	Villages and farmlands	Moderate
1947	Hezhou	Fuchuan County	Fabaceae	Styphnolobium japonicum (L.) Schott.	1000	12	184.7	12	Villages and farmlands	Good
1948	Hezhou	Fuchuan County	Sapindaceae	Acer coriaceifolium H. Lév.	1100	22	109.6	13	Villages and farmlands	Good
1949	Hezhou	Fuchuan County	Sapindaceae	Acer coriaceifolium H. Lév.	1100	17	119.4	15	Villages and farmlands	Good
1950	Hezhou	Fuchuan County	Lauraceae	Camphora officinarum Nees.	1400	23	397.8	25	Villages and farmlands	Good
1951	Hezhou	Fuchuan County	Sapindaceae	Acer coriaceifolium H. Lév.	1100	20	111.1	16	Villages and farmlands	Good
1952	Hezhou	Babu District	Lauraceae	Camphora officinarum Nees.	500	24	220	20.5	Residential districts	Good
1953	Hezhou	Babu District	Lauraceae	Camphora officinarum Nees.	500	23	222	16.5	Residential districts	Good
1954	Hezhou	Babu District	Lauraceae	Camphora officinarum Nees.	625	20	276	51.5	Residential districts	Good
1955	Hezhou	Babu District	Moraceae	Ficus concinna (Miq.) Miq.	680	15	220	29	Villages and farmlands	Good
1956	Hezhou	Babu District	Moraceae	Ficus concinna (Miq.) Miq.	700	9	338	17	Villages and farmlands	Moderate
1957	Hezhou	Babu District	Lauraceae	Camphora officinarum Nees	720	23	282	23.5	Villages and farmlands	Good
1958	Hezhou	Babu District	Moraceae	Ficus concinna (Miq.) Miq.	580	18	266	24.5	Villages and farmlands	Good
1959	Hezhou	Babu District	Fagaceae	Castanopsis carlesii (Hemsl.) Hayata	600	22	160	18	Villages and farmlands	Good
1960	Hezhou	Babu District	Moraceae	Ficus concinna (Miq.) Miq.	580	22	270	41	Villages and farmlands	Good
1961	Hezhou	Babu District	Oleaceae	Osmanthus fragrans (Thunb.) Lour.	800	9	102	12	Villages and farmlands	Good
1962	Hezhou	Babu District	Lauraceae	Camphora officinarum Nees	650	18	265	19	Villages and farmlands	Moderate
1963	Hezhou	Babu District	Fagaceae	Castanopsis carlesii (Hemsl.) Hayata	557	20	147	20.5	Villages and farmlands	Good
1964	Hezhou	Babu District	Fagaceae	Castanopsis carlesii (Hemsl.) Hayata	551	25	146	23	Villages and farmlands	Good
1965	Hezhou	Babu District	Fagaceae	Castanopsis carlesii (Hemsl.) Hayata	550	24	143	19	Villages and farmlands	Good
1966	Hezhou	Babu District	Lauraceae	Camphora officinarum Nees	600	25	244	35	Villages and farmlands	Moderate
1967	Hezhou	Babu District	Fagaceae	Castanopsis hystrix Hook. f. & Thomson ex A. DC.	650	33	168	14	Villages and farmlands	Good
1968	Hezhou	Babu District	Moraceae	Ficus concinna (Miq.) Miq.	650	16	280	37.5	Villages and farmlands	Good
1969	Hezhou	Babu District	Oleaceae	Osmanthus fragrans (Thunb.) Lour.	700	15	100	18	Villages and farmlands	Good
1970	Hezhou	Babu District	Lauraceae	Camphora officinarum Nees	500	26	190	29.5	Villages and farmlands	Good
1971	Hezhou	Babu District	Oleaceae	Osmanthus fragrans (Thunb.) Lour.	850	15	102	19	Villages and farmlands	Good
1972	Hezhou	Babu District	Rhamnaceae	Hovenia acerba Lindl.	540	16	105	17	Villages and farmlands	Good
1973	Hezhou	Babu District	Lauraceae	Camphora officinarum Nees	520	18	223	24.5	Villages and farmlands	Moderate
1974	Hezhou	Babu District	Lauraceae	Camphora officinarum Nees	610	20	160	20	Villages and farmlands	Moderate
1975	Hezhou	Babu District	Moraceae	Ficus concinna (Miq.) Miq.	610	18	360	31	Villages and farmlands	Moderate
1976	Hezhou	Babu District	Fagaceae	Castanopsis hystrix Hook. f. & Thomson ex A. DC.	800	22	112	18	Villages and farmlands	Good
1977	Hezhou	Babu District	Fagaceae	Castanopsis carlesii( Hemsl.) Hayata	601	16	155	17	Villages and farmlands	Good
1978	Hezhou	Babu District	Fagaceae	Castanopsis hystrix Hook. f. & Thomson ex A. DC.	550	25	150	13.5	Wooded areas and plant nurseries	Good
1979	Hezhou	Babu District	Sapindaceae	Boniodendron minus (Hemsl.) T. Chen	600	26	159	9.5	Wooded areas and plant nurseries	Good
1980	Hezhou	Babu District	Fagaceae	Castanopsis faberi Hance	600	20	156	8.5	Wooded areas and plant nurseries	Good
1981	Hezhou	Babu District	Fagaceae	Castanopsis faberi Hance	600	16	162	6.5	Wooded areas and plant nurseries	Good
1982	Hezhou	Babu District	Fagaceae	Castanopsis hystrix Hook. f. & Thomson ex A. DC.	500	21	140	12	Wooded areas and plant nurseries	Good
1983	Hezhou	Babu District	Fagaceae	Castanopsis hystrix Hook. f. & Thomson ex A. DC.	750	28	179.9	18	Wooded areas and plant nurseries	Good
1984	Hezhou	Pinggui District	Aquifoliaceae	Ilex rotunda Thunb.	500	21	143.2	18.5	Villages and farmlands	Good
1985	Hezhou	Pinggui District	Moraceae	Ficus concinna (Miq.) Miq.	500	24	184.6	35	Villages and farmlands	Moderate
1986	Hezhou	Pinggui District	Moraceae	Ficus concinna (Miq.) Miq.	630	17	283.3	26	Villages and farmlands	Good
1987	Hezhou	Pinggui District	Moraceae	Ficus concinna (Miq.) Miq.	630	17	280.1	27	Villages and farmlands	Good
1988	Hezhou	Pinggui District	Moraceae	Ficus concinna (Miq.) Miq.	680	18	286	40	Villages and farmlands	Good
1989	Hezhou	Pinggui District	Moraceae	Ficus concinna (Miq.) Miq.	530	15	267.3	26.5	Villages and farmlands	Good
1990	Hezhou	Pinggui District	Lauraceae	Camphora officinarum Nees	610	15	267.4	15	Villages and farmlands	Good
1991	Hezhou	Pinggui District	Moraceae	Ficus concinna (Miq.) Miq.	530	16	267.3	29	Villages and farmlands	Good
1992	Hezhou	Pinggui District	Moraceae	Ficus concinna (Miq.) Miq.	600	17	254.6	30.5	Villages and farmlands	Good
1993	Hezhou	Pinggui District	Moraceae	Ficus concinna (Miq.) Miq.	680	17	289.6	33.5	Residential districts	Good
1994	Hezhou	Pinggui District	Moraceae	Ficus concinna (Miq.) Miq.	750	17	294.4	31	Villages and farmlands	Good
1995	Hezhou	Pinggui District	Moraceae	Ficus concinna (Miq.) Miq.	520	16	270.5	25	Villages and farmlands	Good
1996	Hezhou	Pinggui District	Moraceae	Ficus concinna (Miq.) Miq.	630	19	282	22.5	Villages and farmlands	Good
1997	Hezhou	Pinggui District	Fagaceae	Castanopsis hystrix Hook. f. & Thomson ex A. DC.	580	17	155.3	14	Villages and farmlands	Good
1998	Hezhou	Pinggui District	Lauraceae	Camphora officinarum Nees	600	35	243.8	30	Villages and farmlands	Good
[truncated: 632 more rows]
